# Supplementary material for: Systemic Listeria monocytogenes infection in aged mice induces long-term neuroinflammation: the role of miR-155
Source: Immun Ageing. 2022 May 25;19:25. doi: 10.1186/s12979-022-00281-0 (PMC9130456; doi:10.1186/s12979-022-00281-0)
Supplement: Supplementary file 6 — Additional file 6. [file 12979_2022_281_MOESM6_ESM.xlsx]

## Sheet: Normalized data
									Young Con						Young Inf					Old Con			Old Inf
Probe Name	Annotation	Accession #	NS Probe ID	Class Name	Analyte Type	% Samples above Threshold	20191210_30102427180621-01_M Young Con 1_01.RCC	20191210_30102427180621-01_M Young Con 2_02.RCC	20191210_30102427180621-01_M Young Con 3_03.RCC	20191211_30102427210621-01_M Young Con 4_01.RCC	20191211_30102427210621-01_M Young Con 5_02.RCC	20191211_30102427210621-01_M Young Con 6_03.RCC	20191210_30102427180621-01_M Young Inf 1_04.RCC	20191210_30102427180621-01_M Young Inf 2_05.RCC	20191210_30102427180621-01_M Young Inf 3_06.RCC	20191211_30102427210621-01_M Young Inf 4_04.RCC	20191211_30102427210621-01_M Young Inf 5_05.RCC	20191211_30102427210621-01_M Young Inf 6_06.RCC	20191210_30102427180621-01_M Old Con Y022_08.RCC	20191211_30102427210621-01_M Old Con Y023 + Y078_07.RCC	20191211_30102427210621-01_M Old Con Y076_08.RCC	20191210_30102427180621-01_M Old Inf Y020 + Y075_09.RCC	20191210_30102427180621-01_M Old Inf Y024_10.RCC	20191211_30102427210621-01_M Old Inf Y018_09.RCC	20191211_30102427210621-01_M Old Inf Y077_10.RCC
							20191210_30102427180621-01_M Young Con 1_01.RCC	20191210_30102427180621-01_M Young Con 2_02.RCC	20191210_30102427180621-01_M Young Con 3_03.RCC	20191211_30102427210621-01_M Young Con 4_01.RCC	20191211_30102427210621-01_M Young Con 5_02.RCC	20191211_30102427210621-01_M Young Con 6_03.RCC	20191210_30102427180621-01_M Young Inf 1_04.RCC	20191210_30102427180621-01_M Young Inf 2_05.RCC	20191210_30102427180621-01_M Young Inf 3_06.RCC	20191211_30102427210621-01_M Young Inf 4_04.RCC	20191211_30102427210621-01_M Young Inf 5_05.RCC	20191211_30102427210621-01_M Young Inf 6_06.RCC	20191210_30102427180621-01_M Old Con Y022_08.RCC	20191211_30102427210621-01_M Old Con Y023 + Y078_07.RCC	20191211_30102427210621-01_M Old Con Y076_08.RCC	20191210_30102427180621-01_M Old Inf Y020 + Y075_09.RCC	20191210_30102427180621-01_M Old Inf Y024_10.RCC	20191211_30102427210621-01_M Old Inf Y018_09.RCC	20191211_30102427210621-01_M Old Inf Y077_10.RCC
Abcb10		NM_019552.2	NM_019552.2:1090	Endogenous	mRNA	100	76.84	107.54	60.49	86.59	87.54	73.04	74.26	71.41	57.36	90.79	84.78	70.41	98.41	83.45	64.43	52.31	84.4	71.31	81.71		Thresholding and normalization:
Abcb1a		NM_011076.1	NM_011076.1:2600	Endogenous	mRNA	100	114.03	53.77	131.66	110.94	62.53	94.07	58.35	95.21	83.93	88.63	51.14	89.27	98.41	127.63	100.43	149.79	92.36	152.23	105.5		Genes removed from further review on basis of
Abcf1		NM_013854.1	NM_013854.1:875	Endogenous	mRNA	100	233.01	215.08	209.95	240.82	243.87	214.71	196.26	255.03	183.26	211.84	226.07	202.44	160.82	146.29	181.92	148.6	172.79	135.77	170.67		(highest average neg con value + 2 standard deviations of all neg con)
Abl1		NM_009594.3	NM_009594.3:4216	Endogenous	mRNA	100	240.45	190.89	213.51	173.17	212.61	227.99	213.94	180.22	158.08	218.32	211.27	182.32	242.42	217.96	242.56	183.08	234.1	233.15	276.17		So, (23.1) + 12.8 = 35.9.
Adal		NM_029475.1	NM_029475.1:1202	Endogenous	mRNA	100	128.9	145.18	135.22	197.53	187.59	191.46	180.35	142.82	187.45	144.83	143.99	197.41	196.82	171.81	83.38	99.86	116.25	189.26	101.37
Ahr		NM_013464.4	NM_013464.4:1327	Endogenous	mRNA	100	61.97	51.08	53.38	56.82	68.78	59.76	63.65	61.21	44.77	47.56	44.41	54.07	24	26.51	32.21	33.29	32.65	31.54	28.96		No background subtraction was done.
Aicda		NM_009645.2	NM_009645.2:552	Endogenous	mRNA	75	22.31	34.95	17.79	21.65	6.25	14.39	14.14	17	27.98	34.59	25.57	12.57	7.2	9.82	13.26	11.89	9.55	13.71	15.52		All samples were normalized to the geometric mean of the positive controls.
Aire		NM_009646.1	NM_009646.1:656	Endogenous	mRNA	79.17	9.92	21.51	17.79	18.94	37.52	15.49	15.91	20.4	6.99	28.1	16.15	16.35	31.2	14.73	18.95	13.08	10.35	13.71	16.55
App		NM_007471.2	NM_007471.2:511	Endogenous	mRNA	100	5190.66	5565.29	5462.31	5914.93	6143.68	6548.54	5037.37	4729.9	5490.73	4807.38	5623.59	5957.45	5635.73	4788.19	3537.91	3644.89	5306.99	5506.34	4721.79
Arhgdib		NM_007486.4	NM_007486.4:280	Endogenous	mRNA	100	1333.61	841.52	701.03	1017.39	862.93	639.69	694.87	1094.92	593.14	853.83	858.54	441.34	460.84	525.26	939.91	1121.05	871.1	392.23	905.05
Atg16l1		NM_029846.3	NM_029846.3:1250	Endogenous	mRNA	100	877.5	884.53	861.16	930.8	1059.9	1089.02	974.23	802.48	917.69	709	998.49	1130.38	945.69	864.96	437.74	393.5	697.51	1104.01	590.61
Atm		NM_007499.1	NM_007499.1:7840	Endogenous	mRNA	100	143.77	158.62	202.83	194.82	178.21	173.76	155.59	197.22	177.66	138.34	157.44	178.55	182.42	161.01	109.91	71.33	95.55	171.43	98.26
B2m		NM_009735.3	NM_009735.3:177	Endogenous	mRNA	100	7525.72	5199.65	5316.41	5893.28	4911.81	4413.65	6147.75	6409.67	5692.17	10057.9	8717.3	5830.46	10930.6	12533.5	15089.7	17273.4	10933.3	11666.9	10901
Batf		NM_016767.2	NM_016767.2:750	Endogenous	mRNA	100	42.14	37.64	60.49	43.29	40.65	33.2	67.19	78.21	50.36	60.52	49.79	50.3	55.21	91.31	138.33	109.37	101.92	56.23	134.46
Batf3		NM_030060.2	NM_030060.2:345	Endogenous	mRNA	100	66.93	45.71	60.49	24.35	50.02	28.78	40.67	54.41	30.78	69.17	34.99	33.95	28.8	31.42	53.06	55.87	42.2	37.03	44.48
Bax		NM_007527.3	NM_007527.3:735	Endogenous	mRNA	100	240.45	201.64	217.07	216.47	200.1	199.21	247.54	227.82	204.24	181.57	238.19	174.78	264.02	224.83	204.66	200.91	213.39	246.86	185.15
Bcap31		NM_012060.4	NM_012060.4:65	Endogenous	mRNA	100	443.71	416.72	362.97	397.76	425.21	446.01	413.74	438.65	432.26	443.13	430.62	422.48	561.65	536.06	526.8	485.03	460.23	611.66	473.73
Bcl2		NM_009741.3	NM_009741.3:1844	Endogenous	mRNA	100	168.56	172.07	249.1	159.64	190.72	175.97	132.61	238.03	169.27	162.12	187.05	90.53	122.41	122.72	89.06	97.48	93.96	141.26	112.74
Bcl3		NM_033601.3	NM_033601.3:1620	Endogenous	mRNA	100	24.79	34.95	49.82	24.35	25.01	21.03	22.99	68.01	18.19	19.45	28.26	22.63	28.8	37.31	60.64	52.31	52.55	26.06	34.13
Bcl6		NM_009744.3	NM_009744.3:185	Endogenous	mRNA	100	143.77	96.79	138.78	138	109.43	119.53	99.01	115.61	132.9	134.02	119.77	116.94	136.81	116.83	102.33	101.05	121.83	134.4	111.71
Bid		NM_007544.3	NM_007544.3:1307	Endogenous	mRNA	100	146.25	83.34	128.11	140.7	140.69	120.63	130.84	112.21	130.1	172.93	117.07	110.65	98.41	92.29	178.13	143.85	126.6	108.34	147.91
Blnk		NM_008528.4	NM_008528.4:1546	Endogenous	mRNA	100	237.97	129.05	227.74	170.47	150.07	138.34	171.51	156.42	190.25	188.06	153.41	130.77	160.82	154.14	409.31	332.87	265.95	137.14	364.09
Bst1		NM_009763.3	NM_009763.3:542	Endogenous	mRNA	100	61.97	37.64	56.94	35.18	62.53	27.67	38.9	61.21	37.77	41.07	22.88	33.95	21.6	23.56	53.06	51.12	70.07	26.06	64.13
Bst2		NM_198095.2	NM_198095.2:468	Endogenous	mRNA	100	141.29	107.54	117.43	148.82	165.71	125.06	102.55	125.81	113.31	129.7	133.22	128.25	182.42	211.08	369.52	324.54	243.65	150.86	278.24
Btk		NM_013482.2	NM_013482.2:2255	Endogenous	mRNA	100	104.11	102.16	85.4	92	84.42	66.4	95.48	91.81	75.54	82.14	75.36	54.07	62.41	91.31	191.39	146.22	127.4	58.97	148.95
Btla		NM_177584.3	NM_177584.3:2050	Endogenous	mRNA	100	49.58	75.28	88.96	83.88	62.53	61.98	72.49	74.81	88.13	92.95	57.86	57.84	48	46.14	47.37	85.59	33.44	63.09	48.61
Btnl1		NM_001111094.1	NM_001111094.1:1740	Endogenous	mRNA	79.17	29.75	21.51	28.47	43.29	34.39	21.03	19.45	57.81	30.78	51.88	21.53	13.83	21.6	20.62	9.47	10.7	13.54	16.46	25.86
Btnl2		NM_079835.2	NM_079835.2:300	Endogenous	mRNA	95.83	22.31	53.77	49.82	46	34.39	8.85	22.99	78.21	15.39	34.59	18.84	20.12	28.8	15.71	43.58	20.21	17.52	21.94	6.21
C1qa		NM_007572.2	NM_007572.2:566	Endogenous	mRNA	100	5812.85	4097.34	4771.96	4794.72	4155.19	3454.11	4643.08	4366.06	4040.06	5148.91	4315.59	3598.61	3031.48	4485.8	7708.75	6319.71	4389.72	2805.97	5766.47
C1qb		NM_009777.2	NM_009777.2:865	Endogenous	mRNA	100	7743.86	6267	6344.82	6583.27	6393.8	5807.03	6269.75	6991.14	6331.48	6510.72	6282.97	5699.69	4867.65	7332.01	10795.7	9446.28	6487.03	4820.62	8460.94
C1qbp		NM_007573.2	NM_007573.2:630	Endogenous	mRNA	100	178.48	201.64	227.74	197.53	200.1	211.39	219.25	197.22	236.42	211.84	227.42	227.59	211.22	240.54	261.51	218.74	257.19	196.12	215.14
C1ra		NM_023143.3	NM_023143.3:1923	Endogenous	mRNA	100	37.18	37.64	39.14	32.47	21.89	38.74	33.59	40.8	29.38	43.23	28.26	27.66	28.8	25.53	32.21	28.53	23.89	30.17	33.1
C1s		NM_144938.2	NM_144938.2:2490	Endogenous	mRNA	87.5	39.66	29.57	88.96	51.41	46.9	52.02	49.51	51.01	55.96	43.23	49.79	38.98	31.2	58.91	34.11	43.99	58.92	46.63	58.96
C2		NM_013484.2	NM_013484.2:2359	Endogenous	mRNA	100	24.79	37.64	67.61	29.76	40.65	32.1	47.74	51.01	44.77	41.07	30.95	26.4	45.6	40.25	49.27	41.61	46.18	49.37	47.58
C3		NM_009778.2	NM_009778.2:285	Endogenous	mRNA	100	116.5	96.79	71.17	92	112.56	53.12	83.1	187.02	96.52	99.43	106.31	60.35	38.4	81.49	117.49	161.68	92.36	52.11	98.26
C4a		NM_011413.2	NM_011413.2:56	Endogenous	mRNA	100	151.21	129.05	202.83	129.88	125.06	140.56	104.32	187.02	144.09	194.54	181.67	100.59	1848.17	2290.52	672.72	839.3	1198.35	1537.39	1218.46
C4bp		NM_007576.3	NM_007576.3:580	Endogenous	mRNA	83.33	9.92	10.75	24.91	29.76	18.76	7.75	14.14	40.8	9.79	23.78	10.77	8.8	24	4.91	24.63	5.94	9.55	13.71	10.34
C6		NM_016704.2	NM_016704.2:170	Endogenous	mRNA	100	47.1	56.46	103.2	51.41	78.16	34.31	72.49	81.61	39.17	49.72	36.33	33.95	31.2	28.47	36	24.96	19.11	39.77	26.89
C7		XM_356827.6	XM_356827.6:215	Endogenous	mRNA	87.5	32.22	40.33	49.82	37.88	31.27	24.35	40.67	44.2	16.79	43.23	17.49	18.86	43.2	26.51	17.05	15.45	26.28	34.29	26.89
C8a		NM_146148.1	NM_146148.1:1350	Endogenous	mRNA	75	14.87	24.2	10.68	16.23	9.38	5.53	1.77	27.2	12.59	19.45	8.07	15.09	9.6	8.84	9.47	15.45	3.98	15.09	11.38
C8b		NM_133882.2	NM_133882.2:1200	Endogenous	mRNA	95.83	52.06	64.53	67.61	43.29	71.91	35.42	56.58	95.21	34.97	38.91	29.6	28.92	62.41	22.58	30.32	22.59	20.7	39.77	31.03
C8g		NM_027062.1	NM_027062.1:770	Endogenous	mRNA	79.17	22.31	13.44	24.91	18.94	37.52	18.81	19.45	13.6	26.58	19.45	9.42	13.83	19.2	11.78	18.95	13.08	11.94	13.71	11.38
C9		NM_013485.1	NM_013485.1:226	Endogenous	mRNA	95.83	22.31	37.64	42.7	27.06	34.39	17.71	28.29	57.81	32.17	45.39	28.26	18.86	31.2	13.75	20.84	17.83	18.31	15.09	15.52
Camp		NM_009921.2	NM_009921.2:355	Endogenous	mRNA	100	3343.94	2059.43	245.54	2137.6	2194.84	1330.29	892.9	4223.24	688.26	1026.76	1956.62	379.73	520.85	605.76	706.82	1312.45	1191.98	410.06	1166.74
Card9		NM_001037747.1	NM_001037747.1:1227	Endogenous	mRNA	100	173.52	134.43	177.93	143.41	137.57	87.43	134.38	156.42	113.31	177.25	137.26	123.22	124.81	113.89	301.3	206.85	196.67	109.72	137.57
Casp1		NM_009807.2	NM_009807.2:259	Endogenous	mRNA	100	433.79	241.97	338.06	303.05	221.99	204.75	289.97	292.43	271.39	313.43	325.65	201.18	189.62	279.81	270.98	288.88	199.86	229.03	216.18
Casp2		NM_007610.1	NM_007610.1:2770	Endogenous	mRNA	100	146.25	182.82	160.13	156.94	131.32	180.4	164.44	156.42	177.66	164.28	215.31	142.08	172.82	167.89	96.64	99.86	124.21	242.75	143.77
Casp3		NM_009810.2	NM_009810.2:630	Endogenous	mRNA	100	178.48	118.3	145.9	100.12	118.81	108.46	136.15	108.81	130.1	121.05	122.46	98.08	115.21	111.92	121.28	123.64	101.12	105.6	134.46
Casp8		NM_009812.2	NM_009812.2:1463	Endogenous	mRNA	100	446.19	298.43	320.27	389.64	315.78	239.05	305.88	350.24	310.56	367.47	304.12	262.79	180.02	208.14	386.57	323.36	305.76	185.14	342.37
Ccbp2		NM_021609.3	NM_021609.3:1765	Endogenous	mRNA	95.83	42.14	21.51	46.26	32.47	34.39	24.35	42.43	44.2	37.77	43.23	21.53	21.38	24	20.62	28.42	17.83	14.33	24.69	19.65
Ccl11		NM_011330.3	NM_011330.3:430	Endogenous	mRNA	91.67	24.79	56.46	92.52	51.41	37.52	21.03	22.99	64.61	32.17	47.56	25.57	35.21	24	14.73	45.48	14.27	21.5	17.83	19.65
Ccl12		NM_011331.2	NM_011331.2:56	Endogenous	mRNA	100	609.79	414.04	562.24	446.46	443.97	396.21	553.42	669.87	491.02	834.37	820.86	486.6	708.07	1879.15	1064.97	1056.85	860.74	958.64	857.47
Ccl19		NM_011888.2	NM_011888.2:465	Endogenous	mRNA	95.83	66.93	64.53	113.87	100.12	100.05	67.51	76.03	95.21	69.95	112.4	74.01	50.3	43.2	51.05	41.69	42.8	32.65	49.37	45.51
Ccl2		NM_011333.3	NM_011333.3:415	Endogenous	mRNA	100	565.17	400.59	419.9	330.11	300.15	274.47	420.81	435.25	436.46	484.2	436	279.14	768.07	1144.77	765.57	1062.8	782.71	682.98	696.11
Ccl20		NM_016960.1	NM_016960.1:120	Endogenous	mRNA	79.17	27.27	29.57	64.05	37.88	37.52	27.67	31.83	51.01	36.37	47.56	40.37	15.09	33.6	12.76	24.63	16.64	14.33	16.46	15.52
Ccl22		NM_009137.2	NM_009137.2:1096	Endogenous	mRNA	100	39.66	53.77	71.17	43.29	37.52	30.99	28.29	51.01	34.97	88.63	82.09	55.32	28.8	26.51	56.85	59.44	38.22	37.03	41.37
Ccl24		NM_019577.4	NM_019577.4:335	Endogenous	mRNA	100	39.66	51.08	53.38	35.18	31.27	23.24	30.06	13.6	23.78	19.45	24.22	8.8	28.8	49.09	13.26	21.4	19.11	16.46	23.79
Ccl25		NM_009138.3	NM_009138.3:626	Endogenous	mRNA	100	76.84	102.16	128.11	89.29	81.29	90.75	90.17	81.61	100.72	84.3	106.31	109.39	160.82	115.85	123.17	67.76	84.4	134.4	107.57
Ccl26		NM_001013412.2	NM_001013412.2:140	Endogenous	mRNA	75	12.39	13.44	7.12	21.65	15.63	5.53	10.61	30.6	9.79	8.65	8.07	13.83	12	3.93	11.37	4.76	3.98	12.34	8.27
Ccl3		NM_011337.1	NM_011337.1:60	Endogenous	mRNA	100	2397.03	1543.23	1629.8	1585.61	1582.04	1467.53	2197.77	1877	1775.22	2222.12	2036.01	1312.7	4385.21	6392.44	12400.7	9839.77	5454.3	3779.69	8347.17
Ccl4		NM_013652.1	NM_013652.1:140	Endogenous	mRNA	100	523.03	295.74	320.27	313.88	309.53	313.21	434.96	445.45	387.5	540.4	472.33	347.04	907.28	1561.05	2719.29	2632.02	1192.78	966.87	1777
Ccl5		NM_013653.1	NM_013653.1:165	Endogenous	mRNA	100	61.97	37.64	49.82	56.82	53.15	46.48	38.9	71.41	27.98	92.95	87.47	70.41	26.4	51.05	60.64	123.64	92.36	37.03	40.34
Ccl6		NM_009139.2	NM_009139.2:825	Endogenous	mRNA	100	200.79	142.49	142.34	146.11	128.19	119.53	159.13	251.63	130.1	146.99	139.95	95.56	129.61	182.61	227.4	190.21	225.34	154.97	141.71
Ccl7		NM_013654.2	NM_013654.2:215	Endogenous	mRNA	100	69.41	45.71	32.03	29.76	31.27	37.63	42.43	61.21	23.78	32.42	33.64	22.63	67.21	106.03	62.53	110.56	72.46	67.2	38.27
Ccl8		NM_021443.2	NM_021443.2:150	Endogenous	mRNA	100	22.31	32.26	39.14	46	6.25	24.35	24.75	71.41	26.58	32.42	41.72	20.12	74.41	217.96	41.69	135.52	70.07	56.23	47.58
Ccl9		NM_011338.2	NM_011338.2:1125	Endogenous	mRNA	100	721.34	454.36	569.36	459.99	490.87	421.67	489.77	567.86	409.88	503.65	501.94	387.27	367.23	447.7	731.46	639.58	495.27	355.2	464.42
Ccr10		NM_007721.4	NM_007721.4:1480	Endogenous	mRNA	91.67	24.79	56.46	35.59	59.53	43.77	24.35	37.13	68.01	37.77	30.26	29.6	31.43	45.6	16.69	20.84	21.4	11.94	31.54	20.69
Ccr2		NM_009915.2	NM_009915.2:2965	Endogenous	mRNA	100	240.45	223.15	213.51	219.17	228.24	172.65	215.71	363.84	207.04	224.81	302.78	142.08	129.61	189.49	159.18	209.23	195.88	150.86	121.02
Ccr3		NM_009914.4	NM_009914.4:2290	Endogenous	mRNA	91.67	27.27	32.26	56.94	48.7	40.65	24.35	37.13	27.2	29.38	30.26	25.57	25.15	21.6	13.75	37.9	32.1	15.13	23.31	16.55
Ccr4		NM_009916.2	NM_009916.2:1670	Endogenous	mRNA	75	12.39	16.13	39.14	10.82	12.51	5.53	28.29	37.4	12.59	10.81	17.49	11.32	12	7.85	9.47	13.08	6.37	5.49	22.76
Ccr5		NM_009917.5	NM_009917.5:1340	Endogenous	mRNA	100	671.76	408.66	544.45	614.22	484.62	408.38	521.6	482.85	435.06	531.75	593.44	408.65	297.63	334.79	517.33	476.71	364.68	341.49	365.12
Ccr6		NM_001190333.1	NM_001190333.1:660	Endogenous	mRNA	95.83	29.75	29.57	53.38	43.29	28.14	13.28	38.9	68.01	37.77	30.26	29.6	37.72	12	17.67	34.11	30.91	14.33	38.4	25.86
Ccr7		NM_007719.2	NM_007719.2:755	Endogenous	mRNA	100	17.35	64.53	56.94	35.18	21.89	38.74	33.59	64.61	34.97	67.01	47.1	46.52	26.4	26.51	53.06	85.59	35.83	28.8	31.03
Ccr8		NM_007720.2	NM_007720.2:426	Endogenous	mRNA	75	27.27	16.13	42.7	21.65	43.77	15.49	15.91	23.8	30.78	17.29	24.22	12.57	21.6	3.93	34.11	17.83	11.94	15.09	18.62
Ccr9		NM_009913.6	NM_009913.6:820	Endogenous	mRNA	91.67	69.41	53.77	106.76	73.06	65.66	42.06	37.13	40.8	40.57	73.49	39.02	30.18	33.6	34.36	17.05	32.1	28.66	26.06	30
Ccrl1		NM_145700.2	NM_145700.2:780	Endogenous	mRNA	83.33	24.79	16.13	53.38	32.47	28.14	24.35	33.59	40.8	27.98	25.94	24.22	33.95	24	19.64	45.48	30.91	20.7	23.31	20.69
Ccrl2		NM_017466.4	NM_017466.4:655	Endogenous	mRNA	100	240.45	161.31	128.11	129.88	103.18	119.53	254.61	244.83	165.07	304.78	211.27	172.26	309.63	300.43	860.32	744.19	545.43	250.97	592.68
Cd109		NM_153098.3	NM_153098.3:2720	Endogenous	mRNA	100	71.89	61.84	88.96	56.82	87.54	52.02	40.67	91.81	67.15	62.69	41.72	38.98	81.61	59.89	60.64	48.74	54.14	37.03	53.79
Cd14		NM_009841.3	NM_009841.3:235	Endogenous	mRNA	100	555.26	414.04	327.38	395.05	393.95	316.53	373.07	591.66	374.91	408.54	388.9	292.97	741.67	690.2	1377.64	1472.93	982.57	459.43	1063.31
Cd160		NM_001163496.1	NM_001163496.1:1403	Endogenous	mRNA	87.5	19.83	13.44	21.35	18.94	21.89	12.17	12.38	20.4	19.58	34.59	8.07	13.83	19.2	10.8	9.47	7.13	3.98	5.49	7.24
Cd163		NM_053094.2	NM_053094.2:3225	Endogenous	mRNA	100	39.66	45.71	67.61	48.7	43.77	37.63	47.74	74.81	40.57	54.04	39.02	31.43	55.21	64.8	58.74	71.33	80.42	32.91	58.96
Cd164		NM_016898.2	NM_016898.2:688	Endogenous	mRNA	100	1849.21	1459.88	1572.86	1780.43	1528.88	1353.53	1511.74	1366.94	1495.44	1454.75	1399.51	1356.71	904.88	1117.28	1612.62	1501.47	1374.32	939.44	1642.54
Cd19		NM_009844.2	NM_009844.2:1697	Endogenous	mRNA	100	52.06	24.2	49.82	37.88	53.15	28.78	38.9	51.01	29.38	43.23	29.6	23.89	14.4	30.44	24.63	45.17	17.52	13.71	39.31
Cd1d1		NM_007639.3	NM_007639.3:1340	Endogenous	mRNA	100	66.93	61.84	103.2	86.59	78.16	67.51	68.96	105.41	68.55	99.43	60.56	64.13	69.61	61.85	60.64	48.74	53.35	54.86	71.37
Cd2		NM_013486.2	NM_013486.2:278	Endogenous	mRNA	100	37.18	32.26	60.49	40.59	21.89	29.88	33.59	47.61	33.57	58.36	48.44	37.72	38.4	16.69	39.79	60.63	22.29	31.54	32.06
Cd209g		NM_027343.3	NM_027343.3:644	Endogenous	mRNA	91.67	42.14	24.2	92.52	29.76	37.52	22.13	21.22	51.01	41.97	47.56	26.91	16.35	33.6	24.54	41.69	26.15	24.68	32.91	22.76
Cd22		NM_001043317.2	NM_001043317.2:865	Endogenous	mRNA	100	54.53	77.97	88.96	35.18	50.02	32.1	76.03	119.01	34.97	45.39	39.02	40.24	45.6	47.13	79.59	70.14	39.81	37.03	48.61
Cd226		NM_001039149.1	NM_001039149.1:733	Endogenous	mRNA	100	49.58	21.51	49.82	32.47	53.15	23.24	24.75	74.81	30.78	58.36	48.44	26.4	16.8	20.62	13.26	32.1	16.72	35.66	12.41
Cd244		NM_018729.2	NM_018729.2:262	Endogenous	mRNA	100	81.8	53.77	71.17	54.12	53.15	18.81	61.88	47.61	43.37	41.07	52.48	37.72	55.21	54.98	43.58	55.87	77.24	56.23	35.17
Cd247		NM_001113391.2	NM_001113391.2:215	Endogenous	mRNA	100	57.01	88.72	124.55	78.47	87.54	42.06	72.49	102.01	65.75	56.2	53.83	33.95	88.81	40.25	54.95	45.17	27.07	56.23	30
Cd24a		NM_009846.2	NM_009846.2:584	Endogenous	mRNA	100	223.09	188.2	185.04	202.94	272.01	257.87	206.87	309.43	202.84	220.48	242.22	187.35	182.42	184.58	159.18	137.9	169.6	112.46	186.18
Cd27		NM_001042564.1	NM_001042564.1:730	Endogenous	mRNA	91.67	22.31	24.2	39.14	13.53	25.01	9.96	21.22	40.8	16.79	25.94	16.15	12.57	9.6	12.76	28.42	20.21	4.78	9.6	8.27
Cd274		NM_021893.2	NM_021893.2:515	Endogenous	mRNA	100	74.36	59.15	85.4	75.76	53.15	47.59	56.58	54.41	76.94	123.21	106.31	79.21	84.01	122.72	187.6	194.96	195.88	93.26	168.6
Cd28		NM_007642.4	NM_007642.4:3304	Endogenous	mRNA	91.67	29.75	43.02	64.05	75.76	56.28	32.1	49.51	98.61	39.17	45.39	28.26	27.66	28.8	18.65	43.58	20.21	17.52	41.14	21.72
Cd34		NM_001111059.1	NM_001111059.1:560	Endogenous	mRNA	100	624.66	543.09	583.6	549.28	562.78	675.11	592.32	455.65	489.62	559.85	569.22	525.58	626.46	704.93	894.43	858.32	789.08	537.61	793.34
Cd36		NM_007643.3	NM_007643.3:1520	Endogenous	mRNA	100	81.8	72.59	78.29	67.65	81.29	57.55	83.1	81.61	81.14	82.14	111.69	47.78	117.61	72.65	87.17	128.39	86.79	82.29	63.1
Cd3d		NM_013487.2	NM_013487.2:289	Endogenous	mRNA	95.83	17.35	21.51	32.03	18.94	31.27	15.49	17.68	44.2	20.98	28.1	26.91	13.83	21.6	17.67	26.53	36.85	15.13	27.43	24.82
Cd3e		NM_007648.4	NM_007648.4:380	Endogenous	mRNA	100	12.39	24.2	49.82	10.82	15.63	22.13	30.06	47.61	15.39	45.39	17.49	18.86	33.6	19.64	37.9	24.96	15.92	24.69	15.52
Cd3eap		NM_145822.2	NM_145822.2:1858	Endogenous	mRNA	100	84.28	126.36	92.52	64.94	109.43	53.12	109.62	88.41	75.54	82.14	88.81	71.67	50.4	47.13	51.16	51.12	39.02	75.43	51.72
Cd4		NM_013488.2	NM_013488.2:950	Endogenous	mRNA	100	76.84	86.03	81.85	97.41	84.42	56.44	83.1	91.81	65.75	82.14	75.36	46.52	60.01	50.07	53.06	53.5	41.4	58.97	53.79
Cd40		NM_011611.2	NM_011611.2:1425	Endogenous	mRNA	100	29.75	51.08	71.17	37.88	34.39	30.99	49.51	68.01	34.97	79.98	41.72	37.72	31.2	39.27	51.16	58.25	29.46	24.69	28.96
Cd40lg		NM_011616.2	NM_011616.2:600	Endogenous	mRNA	95.83	17.35	45.71	78.29	51.41	28.14	16.6	37.13	54.41	33.57	41.07	29.6	18.86	33.6	13.75	37.9	14.27	16.72	27.43	21.72
Cd44		NM_009851.2	NM_009851.2:3075	Endogenous	mRNA	100	309.85	185.51	153.02	216.47	165.71	85.22	167.97	285.63	124.5	127.53	185.7	101.85	76.81	93.27	198.97	298.39	329.65	91.89	174.8
Cd46		NM_010778.3	NM_010778.3:115	Endogenous	mRNA	91.67	24.79	24.2	49.82	18.94	18.76	9.96	17.68	34	9.79	28.1	9.42	20.12	31.2	5.89	20.84	10.7	7.17	16.46	16.55
Cd48		NM_007649.4	NM_007649.4:30	Endogenous	mRNA	100	562.69	438.23	427.02	527.64	431.46	344.19	456.17	482.85	387.5	492.84	594.79	328.18	290.43	585.15	420.68	530.21	293.82	337.37	306.17
Cd5		NM_007650.3	NM_007650.3:1395	Endogenous	mRNA	100	17.35	24.2	42.7	32.47	34.39	21.03	31.83	57.81	25.18	47.56	29.6	40.24	12	18.65	53.06	24.96	17.52	32.91	27.93
Cd53		NM_007651.3	NM_007651.3:2300	Endogenous	mRNA	100	411.49	247.35	266.89	297.64	243.87	156.05	318.26	333.24	187.45	337.21	236.84	152.14	72.01	101.12	236.87	198.53	167.21	69.94	166.53
Cd55		NM_010016.2	NM_010016.2:1058	Endogenous	mRNA	100	109.07	80.66	163.69	113.64	100.05	127.27	88.41	102.01	111.91	99.43	69.98	104.36	79.21	108	83.38	71.33	82.01	82.29	69.3
Cd59b		NM_181858.1	NM_181858.1:310	Endogenous	mRNA	83.33	27.27	29.57	46.26	29.76	28.14	21.03	31.83	37.4	48.96	43.23	41.72	44.01	36	23.56	28.42	32.1	27.07	31.54	26.89
Cd6		NM_001037801.2	NM_001037801.2:1315	Endogenous	mRNA	91.67	19.83	16.13	46.26	35.18	34.39	14.39	24.75	37.4	18.19	34.59	17.49	23.89	7.2	13.75	18.95	9.51	12.74	9.6	15.52
Cd69		NM_001033122.3	NM_001033122.3:91	Endogenous	mRNA	100	24.79	34.95	24.91	37.88	43.77	17.71	22.99	23.8	19.58	41.07	29.6	23.89	33.6	42.22	36	45.17	22.29	23.31	16.55
Cd7		NM_009854.1	NM_009854.1:234	Endogenous	mRNA	95.83	12.39	32.26	53.38	29.76	15.63	21.03	21.22	37.4	30.78	38.91	26.91	25.15	9.6	11.78	28.42	29.72	15.92	12.34	19.65
Cd74		NM_001042605.1	NM_001042605.1:391	Endogenous	mRNA	100	974.18	803.88	1131.61	846.92	962.98	1222.94	901.74	999.71	938.67	2077.29	2077.73	1151.76	950.49	1170.29	1790.75	3907.61	2119.61	1109.5	1339.48
Cd79a		NM_007655.3	NM_007655.3:1175	Endogenous	mRNA	79.17	14.87	29.57	28.47	18.94	18.76	14.39	14.14	27.2	20.98	19.45	13.46	15.09	4.8	8.84	20.84	13.08	7.96	9.6	12.41
Cd79b		NM_008339.2	NM_008339.2:330	Endogenous	mRNA	100	64.45	56.46	103.2	62.23	65.66	50.91	56.58	95.21	44.77	79.98	45.75	54.07	48	37.31	53.06	74.89	44.59	53.49	46.55
Cd80		NM_009855.2	NM_009855.2:210	Endogenous	mRNA	100	148.73	91.41	120.99	83.88	121.94	94.07	104.32	142.82	114.71	121.05	145.33	100.59	84.01	120.76	172.44	216.36	173.58	91.89	163.43
Cd81		NM_133655.2	NM_133655.2:575	Endogenous	mRNA	100	6169.8	4984.56	5113.58	5322.35	5033.75	4710.25	4646.62	4818.31	4536.67	5246.19	4980.35	4602	3641.14	4746.96	6255.3	5497.05	4085.55	3667.24	4534.57
Cd82		NM_001271430.1	NM_001271430.1:186	Endogenous	mRNA	100	255.32	309.18	217.07	235.41	268.88	268.94	222.78	261.83	219.63	248.58	261.06	238.9	319.23	277.85	511.64	446.99	414.85	238.63	367.19
Cd83		NM_009856.2	NM_009856.2:1624	Endogenous	mRNA	100	4132.21	2333.66	2259.65	2543.47	2110.42	1787.37	3454.91	3726.79	2622.96	5140.27	3288.84	2497.15	2337.82	4313.99	6168.13	5558.87	3772.62	2258.77	5382.73
Cd86		NM_019388.3	NM_019388.3:251	Endogenous	mRNA	100	778.35	454.36	601.39	630.46	453.35	351.94	583.48	506.65	471.43	717.65	561.15	413.68	280.83	394.68	538.17	571.82	402.9	308.57	398.22
Cd8a		NM_001081110.2	NM_001081110.2:355	Endogenous	mRNA	100	34.7	29.57	117.43	37.88	31.27	19.92	35.36	54.41	27.98	49.72	24.22	23.89	16.8	23.56	30.32	27.34	24.68	32.91	31.03
Cd8b1		NM_009858.2	NM_009858.2:1075	Endogenous	mRNA	95.83	27.27	26.89	39.14	43.29	18.76	25.45	30.06	34	25.18	23.78	24.22	12.57	24	18.65	30.32	20.21	13.54	10.97	23.79
Cd9		NM_007657.3	NM_007657.3:620	Endogenous	mRNA	100	1194.79	1032.4	1103.14	1057.98	1106.8	1018.19	1159.89	1118.72	1145.71	1214.82	1182.85	999.61	2071.39	2161.9	4921.24	3303.7	2073.43	1924.13	2415.2
Cd96		NM_032465.2	NM_032465.2:34	Endogenous	mRNA	87.5	47.1	29.57	56.94	29.76	37.52	24.35	37.13	51.01	44.77	51.88	32.3	13.83	14.4	16.69	24.63	23.78	18.31	15.09	17.58
Cd97		NM_011925.1	NM_011925.1:1975	Endogenous	mRNA	100	195.83	134.43	131.66	132.59	128.19	85.22	77.8	180.22	89.53	112.4	118.42	91.79	136.81	79.53	155.39	206.85	181.54	93.26	136.53
Cd99		NM_025584.2	NM_025584.2:716	Endogenous	mRNA	100	223.09	266.17	181.48	178.58	253.25	166.01	199.8	163.22	148.28	209.67	240.88	144.6	98.41	104.07	100.43	134.34	116.25	98.74	110.67
Cdh5		NM_009868.3	NM_009868.3:1615	Endogenous	mRNA	100	61.97	67.21	92.52	105.53	31.27	44.27	28.29	71.41	60.15	41.07	37.68	37.72	40.8	41.24	43.58	33.29	40.61	42.51	38.27
Cdkn1a		NM_007669.4	NM_007669.4:1670	Endogenous	mRNA	100	213.18	193.58	174.37	105.53	137.57	136.13	180.35	231.22	179.06	209.67	164.17	152.14	187.22	246.43	384.68	359.02	328.85	182.4	371.33
Ceacam1		NM_001039185.1	NM_001039185.1:294	Endogenous	mRNA	100	84.28	67.21	99.64	67.65	40.65	54.23	47.74	81.61	57.36	49.72	75.36	40.24	52.8	40.25	53.06	63.01	63.7	37.03	47.58
Cebpb		NM_009883.3	NM_009883.3:1147	Endogenous	mRNA	100	1360.88	846.89	654.77	692.69	544.02	525.7	772.67	1064.31	770.8	992.17	931.21	588.45	1058.5	1136.91	1688.42	1590.63	1967.53	639.09	1627.02
Cfb		NM_008198.2	NM_008198.2:1685	Endogenous	mRNA	95.83	32.22	18.82	28.47	18.94	12.51	11.07	22.99	13.6	20.98	30.26	17.49	16.35	16.8	17.67	11.37	24.96	24.68	24.69	14.48
Cfd		NM_013459.1	NM_013459.1:526	Endogenous	mRNA	79.17	27.27	13.44	42.7	24.35	12.51	22.13	22.99	30.6	22.38	36.75	13.46	21.38	12	17.67	34.11	17.83	10.35	21.94	16.55
Cfh		NM_009888.3	NM_009888.3:807	Endogenous	mRNA	100	2290.44	1607.75	1779.25	1842.67	1660.2	1342.47	1755.74	1662.78	1410.1	1731.44	1511.2	1086.37	904.88	1131.02	1822.96	1631.05	1124.3	1087.55	1212.25
Cfi		NM_007686.2	NM_007686.2:421	Endogenous	mRNA	91.67	19.83	45.71	24.91	29.76	37.52	12.17	26.52	47.61	23.78	19.45	26.91	23.89	9.6	10.8	22.74	22.59	10.35	13.71	13.45
Cfp		NM_008823.3	NM_008823.3:1107	Endogenous	mRNA	100	178.48	153.25	177.93	240.82	231.36	239.05	203.33	180.22	237.82	168.6	200.51	266.56	244.82	151.2	106.12	139.09	194.28	248.23	160.32
Chuk		NM_001162410.1	NM_001162410.1:2240	Endogenous	mRNA	100	1142.74	1018.96	1217.01	1352.91	1519.5	1491.88	1387.97	1139.12	1362.54	1035.4	1317.42	1562.92	1142.51	1074.08	545.75	564.68	777.14	1223.33	768.52
Ciita		NM_007575.2	NM_007575.2:3988	Endogenous	mRNA	100	37.18	26.89	49.82	37.88	31.27	26.56	33.59	37.4	37.77	64.85	37.68	36.46	31.2	20.62	20.84	41.61	22.29	26.06	19.65
Cish		NM_009895.3	NM_009895.3:1541	Endogenous	mRNA	100	47.1	43.02	110.31	64.94	90.67	44.27	42.43	108.81	47.56	58.36	44.41	47.78	48	34.36	64.43	38.04	43.79	48	36.2
Clec4a4		NM_001005860.2	NM_001005860.2:722	Endogenous	mRNA	91.67	27.27	34.95	32.03	27.06	15.63	13.28	15.91	20.4	27.98	28.1	25.57	10.06	16.8	12.76	26.53	16.64	11.15	8.23	15.52
Clec4e		NM_019948.2	NM_019948.2:685	Endogenous	mRNA	100	272.67	174.76	67.61	129.88	131.32	71.94	100.78	275.43	114.71	134.02	189.74	69.16	232.82	215.01	348.67	443.43	445.1	201.6	346.51
Clec5a		NM_001038604.1	NM_001038604.1:605	Endogenous	mRNA	100	423.88	284.99	394.99	321.99	287.64	258.98	355.39	391.04	335.74	360.99	370.06	271.59	168.02	291.59	441.53	344.75	175.97	209.83	243.07
Clu		NM_013492.2	NM_013492.2:354	Endogenous	mRNA	100	2548.23	2629.4	2398.43	2351.36	3204.72	3505.02	1766.35	2465.26	2590.79	2410.18	2259.39	3046.62	2095.4	2318.99	2831.09	2553.56	1991.42	2509.74	2238.32
Cmklr1		NM_008153.3	NM_008153.3:445	Endogenous	mRNA	100	381.74	239.28	241.98	327.4	278.26	210.28	244	255.03	225.22	300.46	205.89	237.64	153.61	218.94	487.01	387.55	397.33	164.57	389.95
Cr2		NM_007758.2	NM_007758.2:1650	Endogenous	mRNA	91.67	24.79	21.51	39.14	29.76	37.52	16.6	33.59	17	9.79	28.1	8.07	16.35	16.8	19.64	28.42	14.27	16.72	13.71	15.52
Cradd		NM_009950.2	NM_009950.2:1470	Endogenous	mRNA	100	49.58	37.64	74.73	51.41	56.28	34.31	35.36	47.61	54.56	36.75	48.44	50.3	50.4	33.38	72.01	48.74	49.37	38.4	49.65
Crlf2		NM_001164735.1	NM_001164735.1:1225	Endogenous	mRNA	100	203.26	209.71	220.63	205.64	275.14	257.87	236.93	255.03	263	207.51	215.31	291.71	278.43	295.52	409.31	382.8	385.38	326.4	365.12
Csf1		NM_001113530.1	NM_001113530.1:833	Endogenous	mRNA	100	624.66	540.4	491.07	522.22	437.72	463.72	587.02	778.68	510.6	810.6	546.35	489.12	888.08	916.99	1222.26	892.8	1070.95	673.38	1058.14
Csf1r		NM_001037859.1	NM_001037859.1:3655	Endogenous	mRNA	100	5041.94	3409.08	4053.14	4231.91	3595.54	2780.11	4160.39	3788	3116.78	4007.59	4264.45	2973.7	1996.99	2573.27	6442.91	4814.68	4258.33	1733.5	4575.94
Csf2		NM_009969.4	NM_009969.4:452	Endogenous	mRNA	83.33	4.96	21.51	32.03	5.41	18.76	12.17	10.61	13.6	8.39	6.48	9.42	11.32	26.4	7.85	9.47	14.27	12.74	5.49	4.14
Csf2rb		NM_007780.4	NM_007780.4:4185	Endogenous	mRNA	100	118.98	75.28	71.17	102.82	59.4	57.55	90.17	142.82	71.34	127.53	82.09	61.61	67.21	77.56	144.02	154.55	152.08	60.34	113.78
Csf3r		NM_001252651.1	NM_001252651.1:1294	Endogenous	mRNA	100	763.48	419.41	491.07	671.04	443.97	320.95	567.57	686.87	467.24	622.54	487.14	418.71	172.82	241.52	608.29	480.28	628.24	181.03	479.94
Ctla4		NM_009843.3	NM_009843.3:1475	Endogenous	mRNA	100	32.22	45.71	56.94	46	40.65	33.2	40.67	37.4	37.77	41.07	29.6	33.95	40.8	27.49	53.06	118.88	28.66	23.31	31.03
Ctnnb1		NM_007614.2	NM_007614.2:2975	Endogenous	mRNA	100	1279.07	1121.12	1277.5	1198.68	1300.65	1184.2	1036.12	1023.51	1369.54	1277.5	1107.49	1336.59	1101.7	959.21	983.49	893.98	933.2	980.58	926.77
Ctsc		NM_009982.2	NM_009982.2:2225	Endogenous	mRNA	100	703.99	446.3	487.52	646.69	503.37	474.79	525.13	635.87	485.42	667.93	660.73	456.43	240.02	295.52	685.98	638.39	444.31	296.23	476.83
Ctsg		NM_007800.1	NM_007800.1:785	Endogenous	mRNA	95.83	39.66	26.89	28.47	32.47	15.63	23.24	31.83	40.8	12.59	21.62	26.91	21.38	14.4	8.84	24.63	17.83	17.52	15.09	27.93
Ctss		NM_021281.2	NM_021281.2:740	Endogenous	mRNA	100	8073.54	6057.29	6679.32	6147.63	5821.64	5417.46	6998.22	6936.73	6359.46	8268.09	7899.13	6299.46	9526.49	13607.6	18688.2	17399.4	10678.5	10514.9	12903.5
Cul9		NM_001081335.2	NM_001081335.2:2552	Endogenous	mRNA	100	297.46	389.84	338.06	351.76	325.16	417.24	378.38	295.83	331.54	322.08	402.36	350.81	432.04	340.68	291.83	279.37	497.66	363.43	353.75
Cx3cl1		NM_009142.3	NM_009142.3:125	Endogenous	mRNA	100	624.66	602.23	832.69	551.99	647.2	710.52	571.1	625.67	682.67	544.72	597.48	646.29	499.25	407.44	288.04	340	414.85	517.03	435.46
Cx3cr1		NM_009987.3	NM_009987.3:2696	Endogenous	mRNA	100	4556.08	3083.76	3526.48	4204.85	3179.7	2751.34	3663.54	3172.53	2807.62	3439.09	3068.15	2653.06	1675.36	2274.81	6171.92	4450.9	4249.58	1531.9	4357.7
Cxcl1		NM_008176.1	NM_008176.1:560	Endogenous	mRNA	100	42.14	26.89	17.79	21.65	40.65	26.56	24.75	61.21	26.58	34.59	39.02	10.06	33.6	57.93	30.32	65.38	48.57	34.29	35.17
Cxcl10		NM_021274.1	NM_021274.1:115	Endogenous	mRNA	100	66.93	61.84	78.29	54.12	56.28	32.1	58.35	54.41	64.35	79.98	71.32	50.3	120.01	128.61	164.86	223.5	93.96	115.2	117.92
Cxcl11		NM_019494.1	NM_019494.1:345	Endogenous	mRNA	100	32.22	21.51	71.17	37.88	28.14	23.24	38.9	54.41	33.57	30.26	47.1	33.95	19.2	21.6	26.53	33.29	22.29	24.69	19.65
Cxcl12		NM_021704.3	NM_021704.3:259	Endogenous	mRNA	100	282.59	196.26	345.18	297.64	237.62	224.67	166.2	302.63	207.04	237.78	148.02	189.86	182.42	180.65	138.33	171.19	223.75	218.06	198.59
Cxcl13		NM_018866.2	NM_018866.2:551	Endogenous	mRNA	95.83	2.48	34.95	32.03	13.53	18.76	15.49	24.75	20.4	25.18	23.78	21.53	20.12	45.6	146.29	104.22	131.96	62.9	53.49	69.3
Cxcl15		NM_011339.2	NM_011339.2:419	Endogenous	mRNA	87.5	9.92	45.71	67.61	51.41	25.01	28.78	28.29	68.01	34.97	56.2	25.57	28.92	21.6	16.69	24.63	32.1	13.54	17.83	18.62
Cxcl3		NM_203320.2	NM_203320.2:275	Endogenous	mRNA	95.83	9.92	21.51	21.35	27.06	15.63	1.11	14.14	40.8	4.2	28.1	12.11	11.32	16.8	7.85	22.74	16.64	38.22	16.46	21.72
Cxcl9		NM_008599.2	NM_008599.2:40	Endogenous	mRNA	95.83	14.87	18.82	42.7	16.23	28.14	15.49	26.52	44.2	25.18	73.49	123.8	60.35	28.8	23.56	11.37	38.04	15.13	26.06	17.58
Cxcr1		NM_178241.4	NM_178241.4:860	Endogenous	mRNA	91.67	29.75	37.64	21.35	35.18	21.89	21.03	22.99	47.61	32.17	32.42	25.57	15.09	21.6	17.67	11.37	24.96	17.52	13.71	12.41
Cxcr2		NM_009909.3	NM_009909.3:440	Endogenous	mRNA	100	123.94	53.77	39.14	40.59	53.15	23.24	67.19	68.01	40.57	34.59	45.75	26.4	40.8	34.36	62.53	45.17	210.21	26.06	92.06
Cxcr3		NM_009910.2	NM_009910.2:605	Endogenous	mRNA	100	32.22	53.77	53.38	51.41	71.91	25.45	40.67	61.21	40.57	54.04	34.99	42.75	50.4	32.4	41.69	35.66	24.68	32.91	30
Cxcr4		NM_009911.3	NM_009911.3:704	Endogenous	mRNA	100	173.52	115.61	128.11	75.76	68.78	67.51	107.86	153.02	109.12	101.59	117.07	81.73	201.62	126.65	270.98	282.94	297	94.63	170.67
Cxcr5		NM_007551.2	NM_007551.2:1648	Endogenous	mRNA	87.5	27.27	56.46	46.26	43.29	21.89	18.81	31.83	44.2	27.98	45.39	18.84	16.35	12	17.67	26.53	17.83	11.15	20.57	19.65
Cxcr6		NM_030712.4	NM_030712.4:650	Endogenous	mRNA	100	37.18	26.89	42.7	59.53	34.39	26.56	31.83	47.61	34.97	45.39	48.44	49.04	21.6	27.49	24.63	32.1	24.68	23.31	33.1
Cybb		NM_007807.2	NM_007807.2:1535	Endogenous	mRNA	100	334.64	155.94	92.52	192.11	218.86	141.66	153.83	306.03	146.89	166.44	297.39	89.27	199.22	190.47	297.51	498.11	390.16	134.4	283.41
Ddx58		NM_172689.3	NM_172689.3:1751	Endogenous	mRNA	100	193.35	158.62	199.28	211.05	175.09	140.56	123.77	142.82	125.9	140.5	139.95	121.97	165.62	188.5	236.87	185.45	227.73	167.32	232.73
Defb1		NM_007843.3	NM_007843.3:157	Endogenous	mRNA	100	17.35	64.53	67.61	46	34.39	32.1	53.04	64.61	43.37	41.07	29.6	23.89	28.8	22.58	34.11	17.83	19.91	17.83	16.55
Defb14		NM_183026.2	NM_183026.2:128	Endogenous	mRNA	87.5	12.39	32.26	39.14	29.76	46.9	23.24	22.99	34	25.18	17.29	18.84	23.89	21.6	18.65	26.53	17.83	13.54	13.71	13.45
Dpp4		NM_001159543.1	NM_001159543.1:1303	Endogenous	mRNA	100	61.97	72.59	113.87	75.76	68.78	50.91	56.58	44.2	41.97	69.17	61.9	56.58	57.61	82.47	60.64	66.57	50.16	86.4	52.75
Ebi3		NM_015766.2	NM_015766.2:1015	Endogenous	mRNA	100	151.21	120.98	170.81	138	146.95	92.97	114.93	159.82	92.33	123.21	100.93	108.13	96.01	97.2	216.03	161.68	167.21	63.09	153.08
Emr1		NM_010130.1	NM_010130.1:995	Endogenous	mRNA	100	659.37	526.96	601.39	546.58	559.65	464.83	701.94	605.26	507.81	629.02	652.65	485.35	626.46	734.38	1425.02	1116.29	793.86	573.26	845.06
Entpd1		NM_009848.3	NM_009848.3:170	Endogenous	mRNA	100	1921.09	1172.21	1316.65	1766.9	1525.76	950.68	1340.23	1472.35	1229.64	1497.98	1205.73	979.5	465.64	568.46	1428.81	1074.68	816.95	416.92	924.7
Eomes		NM_010136.2	NM_010136.2:2665	Endogenous	mRNA	100	116.5	110.23	142.34	159.64	103.18	74.15	65.42	156.42	160.87	90.79	91.51	109.39	100.81	38.29	75.8	48.74	52.55	69.94	37.24
Ets1		NM_001038642.1	NM_001038642.1:740	Endogenous	mRNA	100	302.42	215.08	277.56	313.88	215.73	192.57	192.73	295.83	207.04	255.07	211.27	184.83	148.81	184.58	329.73	336.43	269.13	154.97	276.17
Fadd		NM_010175.5	NM_010175.5:2641	Endogenous	mRNA	100	47.1	56.46	78.29	81.17	68.78	60.87	63.65	142.82	62.95	82.14	65.94	54.07	74.41	40.25	43.58	43.99	39.81	68.57	46.55
Fas		NM_007987.2	NM_007987.2:95	Endogenous	mRNA	100	49.58	48.39	64.05	16.23	50.02	22.13	47.74	64.61	30.78	32.42	36.33	27.66	33.6	44.18	53.06	20.21	44.59	30.17	27.93
Fasl		NM_010177.3	NM_010177.3:645	Endogenous	mRNA	100	22.31	40.33	46.26	51.41	34.39	30.99	37.13	64.61	26.58	43.23	26.91	30.18	19.2	17.67	30.32	26.15	17.52	35.66	16.55
Fcamr		NM_001170632.1	NM_001170632.1:542	Endogenous	mRNA	87.5	19.83	40.33	64.05	32.47	59.4	14.39	28.29	64.61	27.98	60.52	25.57	18.86	33.6	17.67	26.53	20.21	27.87	17.83	12.41
Fcer1a		NM_010184.1	NM_010184.1:114	Endogenous	mRNA	87.5	24.79	40.33	46.26	40.59	21.89	43.16	40.67	34	47.56	28.1	29.6	20.12	21.6	25.53	24.63	24.96	12.74	17.83	14.48
Fcer1g		NM_010185.4	NM_010185.4:264	Endogenous	mRNA	100	505.68	387.15	416.35	330.11	322.03	312.1	396.06	367.24	337.14	430.16	390.25	275.37	528.05	572.38	930.43	993.84	660.09	486.86	701.29
Fcgr1		NM_010186.5	NM_010186.5:185	Endogenous	mRNA	100	748.61	430.17	683.23	817.16	653.45	455.97	680.73	652.87	559.56	769.53	659.38	529.36	444.04	482.06	968.33	785.8	678.4	371.66	737.49
Fcgr2b		NM_001077189.1	NM_001077189.1:1225	Endogenous	mRNA	100	1450.11	1002.83	1295.3	1225.74	1125.56	871	1227.08	1186.72	1072.97	1446.11	1377.97	1019.73	1116.1	1646.46	1828.65	1875.94	1295.5	1058.75	1509.11
Fcgr3		NM_010188.5	NM_010188.5:1175	Endogenous	mRNA	100	959.31	785.06	850.48	895.63	866.06	606.49	783.28	744.68	781.99	832.21	862.58	643.78	876.08	1269.45	1627.78	1564.47	1075.73	909.27	1277.42
Fcgr4		NM_144559.1	NM_144559.1:608	Endogenous	mRNA	100	153.69	126.36	138.78	105.53	128.19	83	111.39	190.42	118.91	116.73	168.21	90.53	237.62	211.08	183.81	286.5	212.6	160.46	168.6
Fcgrt		NM_010189.3	NM_010189.3:750	Endogenous	mRNA	100	240.45	209.71	245.54	194.82	184.47	179.29	192.73	258.43	193.05	183.74	187.05	165.97	208.82	191.45	231.19	261.54	216.58	175.54	222.38
Fkbp5		NM_010220.3	NM_010220.3:2125	Endogenous	mRNA	100	109.07	107.54	120.99	116.35	78.16	86.33	74.26	156.42	68.55	86.46	74.01	71.67	105.61	137.45	106.12	110.56	148.1	50.74	143.77
Fn1		NM_010233.1	NM_010233.1:2627	Endogenous	mRNA	100	312.33	185.51	348.73	230	206.35	194.78	166.2	241.43	190.25	203.19	161.48	120.71	151.21	204.21	202.76	242.52	259.58	246.86	225.49
Folr4		NM_022888.2	NM_022888.2:245	Endogenous	mRNA	83.33	17.35	18.82	24.91	24.35	28.14	18.81	22.99	23.8	23.78	23.78	10.77	17.6	16.8	14.73	9.47	11.89	17.52	17.83	11.38
Foxp3		NM_054039.1	NM_054039.1:150	Endogenous	mRNA	87.5	29.75	34.95	49.82	24.35	37.52	21.03	26.52	30.6	23.78	32.42	20.19	20.12	45.6	12.76	39.79	17.83	23.09	16.46	16.55
Frmpd4		NM_001033330.2	NM_001033330.2:4690	Endogenous	mRNA	91.67	59.49	96.79	113.87	73.06	96.92	106.25	104.32	98.61	78.34	56.2	95.54	119.45	108.01	100.14	81.48	72.52	97.94	139.89	82.75
Fyn		NM_008054.2	NM_008054.2:1030	Endogenous	mRNA	100	570.13	497.38	548.01	592.58	590.92	627.52	571.1	533.86	707.85	559.85	547.69	684.01	427.24	392.72	225.5	280.56	376.63	447.09	343.4
Gata3		NM_008091.3	NM_008091.3:1943	Endogenous	mRNA	83.33	29.75	48.39	28.47	29.76	31.27	23.24	24.75	47.61	27.98	36.75	26.91	28.92	16.8	16.69	20.84	14.27	9.55	5.49	10.34
Gfi1		NM_010278.2	NM_010278.2:1875	Endogenous	mRNA	95.83	27.27	29.57	28.47	27.06	31.27	17.71	24.75	34	32.17	15.13	30.95	7.54	14.4	13.75	26.53	16.64	24.68	15.09	24.82
Gm10499		XM_003086920.1	XM_003086920.1:898	Endogenous	mRNA	100	34.7	24.2	32.03	62.23	25.01	19.92	15.91	64.61	25.18	32.42	30.95	36.46	31.2	29.45	39.79	13.08	19.91	26.06	36.2
Gp1bb		NM_010327.2	NM_010327.2:1555	Endogenous	mRNA	83.33	47.1	69.9	88.96	62.23	40.65	39.84	53.04	61.21	44.77	47.56	51.14	37.72	72.01	55.96	43.58	43.99	46.98	64.46	49.65
Gpi1		NM_008155.3	NM_008155.3:2675	Endogenous	mRNA	100	84.28	99.48	135.22	100.12	118.81	92.97	100.78	125.81	123.1	82.14	90.16	108.13	96.01	81.49	81.48	48.74	78.83	113.83	108.61
Gpr183		NM_183031.2	NM_183031.2:238	Endogenous	mRNA	100	366.87	228.53	366.53	354.46	272.01	204.75	385.45	272.03	253.2	337.21	250.3	197.41	81.61	128.61	272.88	213.99	113.86	79.54	142.74
Gpr44		NM_009962.2	NM_009962.2:270	Endogenous	mRNA	75	22.31	24.2	35.59	35.18	9.38	13.28	17.68	27.2	32.17	32.42	17.49	8.8	12	11.78	15.16	17.83	10.35	21.94	13.45
Gzma		NM_010370.2	NM_010370.2:188	Endogenous	mRNA	100	133.86	99.48	124.55	140.7	112.56	77.47	67.19	85.01	48.96	56.2	52.48	47.78	28.8	25.53	26.53	24.96	19.91	26.06	17.58
Gzmb		NM_013542.2	NM_013542.2:1020	Endogenous	mRNA	91.67	14.87	18.82	35.59	29.76	28.14	23.24	40.67	20.4	29.38	34.59	34.99	20.12	7.2	12.76	18.95	26.15	7.96	19.2	18.62
H2-Aa		NM_010378.2	NM_010378.2:450	Endogenous	mRNA	100	1464.99	1129.19	1341.56	1382.68	1285.01	1789.59	1437.48	1224.13	1205.86	2823.04	3035.85	1603.16	2025.79	1865.4	1942.35	4626.84	1985.05	2663.34	1417.05
H2-Ab1		NM_207105.2	NM_207105.2:164	Endogenous	mRNA	100	909.73	693.64	1014.17	938.92	834.79	1095.67	737.31	710.67	650.49	1692.53	1575.79	992.07	496.85	600.86	769.36	1779.65	852.78	589.72	548.2
H2-DMa		NM_010386.3	NM_010386.3:530	Endogenous	mRNA	100	322.25	266.17	288.24	202.94	265.76	294.39	297.04	251.63	243.41	328.56	370.06	277.88	252.02	255.27	577.97	527.83	461.03	237.26	433.39
H2-DMb2		NM_010388.4	NM_010388.4:195	Endogenous	mRNA	100	61.97	67.21	49.82	70.35	53.15	52.02	47.74	78.21	50.36	86.46	61.9	61.61	60.01	54.98	92.85	162.87	58.13	45.26	67.23
H2-Ea-ps		NM_010381.2	NM_010381.2:735	Endogenous	mRNA	75	7.44	10.75	14.23	13.53	9.38	3.32	8.84	3.4	8.39	12.97	1.35	6.29	2.4	3.93	5.68	10.7	3.98	16.46	9.31
H2-Eb1		NM_010382.2	NM_010382.2:935	Endogenous	mRNA	100	213.18	155.94	256.21	213.76	175.09	280	187.42	207.42	197.25	412.86	436	236.39	211.22	221.88	269.09	745.38	362.29	226.29	213.08
H2-K1		NM_001001892.2	NM_001001892.2:1370	Endogenous	mRNA	100	342.08	258.1	217.07	221.88	250.12	245.69	335.94	411.44	307.76	432.32	524.81	345.78	343.23	551.77	691.66	707.34	655.31	330.52	589.58
H2-Ob		NM_010389.3	NM_010389.3:1205	Endogenous	mRNA	100	86.76	59.15	71.17	73.06	65.66	45.38	51.28	115.61	53.16	73.49	47.1	49.04	40.8	34.36	75.8	77.27	53.35	43.89	55.85
H2-Q10		NM_010391.4	NM_010391.4:890	Endogenous	mRNA	100	69.41	53.77	53.38	43.29	46.9	34.31	63.65	112.21	55.96	43.23	45.75	42.75	40.8	29.45	58.74	33.29	111.47	37.03	52.75
H60a		NM_010400.2	NM_010400.2:2020	Endogenous	mRNA	79.17	14.87	2.69	24.91	5.41	12.51	7.75	19.45	20.4	6.99	19.45	9.42	3.77	14.4	6.87	11.37	4.76	1.59	12.34	3.1
Hamp		NM_032541.1	NM_032541.1:202	Endogenous	mRNA	87.5	9.92	29.57	28.47	21.65	31.27	8.85	28.29	30.6	25.18	36.75	18.84	11.32	19.2	13.75	9.47	10.7	15.92	10.97	15.52
Hc		NM_010406.1	NM_010406.1:1065	Endogenous	mRNA	75	22.31	29.57	46.26	18.94	28.14	13.28	26.52	44.2	11.19	41.07	21.53	21.38	14.4	11.78	18.95	13.08	10.35	17.83	17.58
Hcst		NM_011827.3	NM_011827.3:166	Endogenous	mRNA	100	27.27	24.2	32.03	21.65	31.27	19.92	38.9	40.8	29.38	32.42	37.68	21.38	28.8	35.34	26.53	27.34	31.05	17.83	32.06
Hfe		NM_010424.4	NM_010424.4:1505	Endogenous	mRNA	100	319.77	266.17	291.8	278.7	247	256.76	277.59	210.82	293.77	257.23	239.53	237.64	295.23	280.79	426.37	427.97	318.5	272.92	324.78
Hif1a		NM_010431.1	NM_010431.1:2335	Endogenous	mRNA	100	582.52	397.9	427.02	462.7	478.36	469.25	512.75	435.25	465.84	544.72	450.8	524.33	398.44	401.55	365.73	342.38	332.83	381.26	347.54
Hlx		NM_008250.2	NM_008250.2:1825	Endogenous	mRNA	100	111.55	67.21	103.2	70.35	96.92	34.31	58.35	122.41	47.56	56.2	59.21	54.07	55.21	51.05	39.79	47.55	42.2	32.91	58.96
Icam1		NM_010493.2	NM_010493.2:2195	Endogenous	mRNA	100	282.59	196.26	231.3	232.7	203.23	142.77	259.91	292.43	253.2	324.24	174.94	168.49	280.83	386.83	888.74	653.84	754.05	281.15	958.84
Icam2		NM_010494.1	NM_010494.1:375	Endogenous	mRNA	100	42.14	67.21	49.82	51.41	59.4	53.12	53.04	78.21	46.16	64.85	41.72	36.46	62.41	32.4	41.69	53.5	38.22	39.77	37.24
Icam4		NM_023892.2	NM_023892.2:540	Endogenous	mRNA	100	64.45	67.21	56.94	56.82	53.15	35.42	44.2	78.21	37.77	64.85	45.75	31.43	57.61	44.18	64.43	54.69	58.92	54.86	57.92
Icam5		NM_008319.2	NM_008319.2:1867	Endogenous	mRNA	91.67	527.99	661.38	583.6	533.05	603.42	680.64	601.16	642.67	484.02	564.18	761.65	501.69	405.64	337.74	324.04	286.5	492.08	434.75	434.42
Icos		NM_017480.1	NM_017480.1:142	Endogenous	mRNA	100	39.66	34.95	42.7	27.06	18.76	23.24	44.2	40.8	40.57	60.52	51.14	31.43	21.6	24.54	18.95	36.85	23.09	26.06	16.55
Icosl		NM_015790.3	NM_015790.3:349	Endogenous	mRNA	100	275.15	220.46	298.91	330.11	278.26	182.61	228.09	241.43	211.24	291.82	243.57	193.64	304.83	339.7	397.94	375.66	368.66	231.77	419.94
Ifi204		NM_008329.2	NM_008329.2:1296	Endogenous	mRNA	100	99.15	45.71	53.38	70.35	81.29	52.02	65.42	88.41	58.75	103.76	111.69	79.21	172.82	225.81	180.02	199.72	184.73	130.29	194.46
Ifi35		NM_027320.4	NM_027320.4:820	Endogenous	mRNA	100	94.2	104.85	103.2	97.41	121.94	90.75	74.26	88.41	97.92	129.7	83.43	98.08	93.61	108	183.81	134.34	128.99	75.43	142.74
Ifih1		NM_027835.2	NM_027835.2:1997	Endogenous	mRNA	100	215.66	153.25	185.04	216.47	190.72	166.01	178.58	217.62	155.28	201.03	184.36	140.83	129.61	199.3	210.34	241.33	210.21	168.69	218.25
Ifit2		NM_008332.2	NM_008332.2:230	Endogenous	mRNA	100	76.84	64.53	85.4	92	75.04	56.44	67.19	71.41	69.95	64.85	92.85	59.1	136.81	143.34	98.54	90.35	125.01	85.03	130.33
Ifitm1		NM_001112715.1	NM_001112715.1:412	Endogenous	mRNA	100	74.36	96.79	106.76	78.47	59.4	61.98	88.41	112.21	64.35	71.33	75.36	57.84	88.81	119.78	111.8	126.01	232.5	79.54	178.94
Ifna1		NM_010502.2	NM_010502.2:354	Endogenous	mRNA	91.67	39.66	77.97	103.2	100.12	65.66	57.55	79.57	91.81	110.51	95.11	80.74	46.52	28.8	55.96	56.85	46.36	43.79	31.54	72.4
Ifna2		NM_010503.2	NM_010503.2:89	Endogenous	mRNA	79.17	9.92	18.82	28.47	18.94	28.14	13.28	21.22	47.61	18.19	30.26	16.15	5.03	24	7.85	18.95	14.27	10.35	13.71	21.72
Ifnar1		NM_010508.1	NM_010508.1:1195	Endogenous	mRNA	100	547.82	510.82	544.45	649.4	719.11	710.52	627.68	605.26	664.48	605.25	644.58	754.43	499.25	603.8	445.32	481.47	572.5	591.09	480.97
Ifnar2		NM_001110498.1	NM_001110498.1:725	Endogenous	mRNA	100	334.64	271.54	245.54	327.4	278.26	249.01	279.36	275.43	253.2	272.36	305.47	232.61	273.63	249.37	460.48	351.89	354.33	271.55	344.44
Ifnb1		NM_010510.1	NM_010510.1:335	Endogenous	mRNA	100	9.92	18.82	17.79	18.94	21.89	21.03	38.9	34	26.58	23.78	25.57	11.32	12	19.64	28.42	19.02	15.92	15.09	12.41
Ifng		NM_008337.1	NM_008337.1:95	Endogenous	mRNA	87.5	17.35	26.89	32.03	16.23	18.76	16.6	10.61	10.2	23.78	25.94	18.84	22.63	14.4	13.75	7.58	16.64	12.74	9.6	11.38
Ifngr1		NM_010511.2	NM_010511.2:985	Endogenous	mRNA	100	1013.84	664.07	797.11	1006.57	772.26	678.43	799.19	887.49	692.46	916.52	889.49	700.36	729.67	809.98	1440.18	1423	1045.47	798.18	1227.77
Ifngr2		NM_008338.3	NM_008338.3:797	Endogenous	mRNA	100	349.51	306.49	348.73	397.76	331.41	277.79	307.65	272.03	331.54	341.53	320.27	301.77	199.22	249.37	303.2	353.08	332.83	198.86	298.93
Igf2r		NM_010515.1	NM_010515.1:2585	Endogenous	mRNA	100	188.39	185.51	128.11	205.64	237.62	204.75	190.96	187.02	183.26	142.67	178.98	237.64	211.22	162.98	140.23	124.82	134.57	250.97	134.46
Ikbkap		NM_026079.3	NM_026079.3:38	Endogenous	mRNA	100	699.03	709.78	633.41	711.63	778.51	771.39	850.47	680.07	664.48	639.83	884.11	760.71	744.07	579.26	325.94	328.11	497.66	691.21	384.78
Ikbkb		NM_010546.2	NM_010546.2:4280	Endogenous	mRNA	100	299.94	252.72	316.71	267.88	315.78	334.23	228.09	251.63	309.16	285.33	297.39	277.88	225.62	247.41	214.13	175.94	214.99	370.29	248.24
Ikbke		NM_019777.3	NM_019777.3:2495	Endogenous	mRNA	100	57.01	80.66	56.94	46	78.16	57.55	67.19	71.41	48.96	67.01	49.79	60.35	76.81	91.31	96.64	91.54	77.24	91.89	68.27
Ikbkg		NM_178590.2	NM_178590.2:525	Endogenous	mRNA	100	153.69	182.82	113.87	140.7	153.2	164.9	185.65	139.41	142.69	127.53	172.25	157.17	194.42	162	102.33	114.13	164.82	181.03	134.46
Ikzf1		NM_001025597.1	NM_001025597.1:4420	Endogenous	mRNA	100	198.31	123.67	181.48	143.41	103.18	78.58	148.52	176.82	107.72	101.59	137.26	101.85	69.61	66.76	155.39	105.8	118.64	65.83	105.5
Ikzf2		NM_011770.4	NM_011770.4:7230	Endogenous	mRNA	100	114.03	112.92	74.73	100.12	84.42	76.36	76.03	95.21	78.34	69.17	71.32	80.47	115.21	93.27	68.22	79.65	74.05	100.12	91.02
Ikzf3		NM_011771.1	NM_011771.1:675	Endogenous	mRNA	100	27.27	24.2	42.7	16.23	25.01	17.71	33.59	37.4	11.19	32.42	18.84	17.6	16.8	15.71	26.53	21.4	18.31	13.71	16.55
Ikzf4		NM_011772.2	NM_011772.2:2057	Endogenous	mRNA	100	114.03	120.98	149.46	175.88	106.3	97.39	113.16	112.21	79.74	138.34	114.38	93.05	115.21	86.4	81.48	71.33	140.14	117.94	104.47
Il10		NM_010548.1	NM_010548.1:985	Endogenous	mRNA	100	14.87	13.44	28.47	37.88	37.52	22.13	17.68	40.8	32.17	41.07	25.57	26.4	31.2	22.58	13.26	47.55	27.07	28.8	23.79
Il10ra		NM_008348.2	NM_008348.2:75	Endogenous	mRNA	100	708.94	462.43	519.54	557.4	487.74	384.04	537.51	527.06	335.74	540.4	531.54	404.88	597.66	756.96	1320.8	1105.59	1127.49	537.61	1223.63
Il10rb		NM_008349.5	NM_008349.5:465	Endogenous	mRNA	100	272.67	209.71	231.3	248.94	243.87	235.73	265.22	265.23	198.65	289.65	226.07	192.38	168.02	241.52	369.52	380.42	336.81	181.03	313.41
Il11ra1		NM_010549.3	NM_010549.3:22	Endogenous	mRNA	91.67	208.22	260.79	217.07	202.94	153.2	152.73	113.16	221.02	139.89	168.6	160.14	99.33	93.61	56.94	113.7	64.2	72.46	80.92	75.51
Il12a		NM_008351.1	NM_008351.1:355	Endogenous	mRNA	91.67	57.01	43.02	32.03	21.65	31.27	32.1	33.59	51.01	19.58	45.39	34.99	23.89	16.8	16.69	18.95	16.64	19.11	21.94	23.79
Il12b		NM_008352.1	NM_008352.1:1045	Endogenous	mRNA	100	47.1	34.95	78.29	59.53	53.15	50.91	33.59	88.41	25.18	64.85	43.06	33.95	31.2	22.58	43.58	40.42	34.24	35.66	27.93
Il12rb1		NM_008353.2	NM_008353.2:1757	Endogenous	mRNA	91.67	22.31	26.89	24.91	18.94	62.53	15.49	10.61	27.2	16.79	25.94	14.8	15.09	31.2	16.69	28.42	9.51	7.96	13.71	14.48
Il12rb2		NM_008354.3	NM_008354.3:1395	Endogenous	mRNA	91.67	17.35	16.13	28.47	16.23	40.65	18.81	12.38	27.2	9.79	23.78	10.77	20.12	14.4	11.78	30.32	23.78	13.54	13.71	20.69
Il13		NM_008355.2	NM_008355.2:425	Endogenous	mRNA	79.17	47.1	53.77	67.61	59.53	40.65	17.71	21.22	81.61	36.37	45.39	29.6	30.18	28.8	14.73	32.21	22.59	15.13	26.06	22.76
Il13ra1		NM_133990.4	NM_133990.4:845	Endogenous	mRNA	100	376.78	295.74	345.18	392.34	256.38	250.12	346.55	265.23	278.38	350.18	356.6	262.79	228.02	277.85	433.95	330.49	255.6	240	327.89
Il15		NM_008357.2	NM_008357.2:854	Endogenous	mRNA	100	39.66	21.51	60.49	51.41	25.01	28.78	33.59	27.2	39.17	25.94	29.6	18.86	33.6	23.56	30.32	19.02	23.89	16.46	21.72
Il15ra		NM_008358.2	NM_008358.2:800	Endogenous	mRNA	100	79.32	102.16	88.96	100.12	87.54	89.65	68.96	64.61	60.15	67.01	64.59	106.88	74.41	85.42	64.43	63.01	82.81	63.09	52.75
Il16		NM_010551.3	NM_010551.3:3095	Endogenous	mRNA	100	485.85	414.04	387.88	608.81	503.37	367.44	528.67	370.64	574.95	503.65	475.02	638.75	535.25	391.73	377.1	414.89	464.21	475.89	342.37
Il17a		NM_010552.3	NM_010552.3:205	Endogenous	mRNA	91.67	17.35	21.51	60.49	27.06	40.65	16.6	21.22	61.21	27.98	28.1	26.91	18.86	7.2	11.78	28.42	20.21	14.33	19.2	16.55
Il17b		NM_019508.1	NM_019508.1:346	Endogenous	mRNA	75	12.39	32.26	14.23	13.53	9.38	4.43	15.91	17	13.99	17.29	8.07	7.54	12	2.95	3.79	11.89	3.98	12.34	11.38
Il17f		NM_145856.2	NM_145856.2:625	Endogenous	mRNA	95.83	22.31	26.89	32.03	29.76	12.51	26.56	26.52	30.6	23.78	23.78	21.53	23.89	16.8	18.65	20.84	13.08	6.37	16.46	26.89
Il17ra		NM_008359.1	NM_008359.1:312	Endogenous	mRNA	100	200.79	137.12	135.22	162.35	168.83	166.01	167.97	176.82	197.25	153.47	166.86	142.08	237.62	236.61	447.21	406.57	422.81	215.32	395.12
Il17rb		NM_019583.3	NM_019583.3:285	Endogenous	mRNA	100	66.93	34.95	74.73	46	71.91	45.38	35.36	54.41	36.37	58.36	56.52	32.69	55.21	76.58	34.11	26.15	23.09	69.94	38.27
Il17re		NM_001034029.1	NM_001034029.1:130	Endogenous	mRNA	83.33	27.27	45.71	71.17	46	34.39	33.2	47.74	40.8	34.97	36.75	39.02	46.52	19.2	26.51	28.42	21.4	23.09	34.29	13.45
Il18		NM_008360.1	NM_008360.1:270	Endogenous	mRNA	100	572.61	465.12	491.07	527.64	559.65	640.8	410.2	499.85	489.62	456.1	415.81	520.55	693.66	728.49	416.89	441.05	663.27	846.18	491.31
Il18r1		NM_001161842.1	NM_001161842.1:620	Endogenous	mRNA	100	37.18	64.53	64.05	67.65	46.9	26.56	42.43	54.41	39.17	64.85	39.02	30.18	26.4	28.47	43.58	30.91	27.87	21.94	22.76
Il18rap		NM_010553.2	NM_010553.2:2055	Endogenous	mRNA	100	17.35	37.64	28.47	21.65	31.27	17.71	37.13	40.8	23.78	25.94	30.95	25.15	21.6	25.53	41.69	29.72	43	23.31	31.03
Il19		NM_001009940.1	NM_001009940.1:464	Endogenous	mRNA	75	17.35	51.08	35.59	37.88	12.51	18.81	33.59	44.2	25.18	28.1	24.22	18.86	26.4	8.84	18.95	16.64	8.76	9.6	19.65
Il1a		NM_010554.4	NM_010554.4:225	Endogenous	mRNA	100	1425.33	984.01	1024.85	982.21	828.54	711.63	1329.63	1343.14	1064.57	1649.3	1106.15	822.32	849.68	1873.26	2505.15	2642.72	1390.25	1156.13	2182.47
Il1b		NM_008361.3	NM_008361.3:1120	Endogenous	mRNA	100	1219.58	602.23	612.06	551.99	575.29	560.01	668.35	1196.93	558.17	711.16	745.51	421.22	1444.94	2228.66	1732	2544.05	3010.61	1690.99	1676.67
Il1r1		NM_001123382.1	NM_001123382.1:820	Endogenous	mRNA	100	133.86	129.05	120.99	110.94	90.67	120.63	100.78	98.61	113.31	112.4	95.54	140.83	84.01	87.38	56.85	51.12	86.79	97.37	66.2
Il1r2		NM_010555.4	NM_010555.4:1077	Endogenous	mRNA	100	475.93	236.59	156.57	181.29	190.72	156.05	167.97	591.66	183.26	207.51	197.81	106.88	256.82	159.05	413.1	411.33	811.38	150.86	420.98
Il1rap		NM_134103.2	NM_134103.2:945	Endogenous	mRNA	100	334.64	365.64	419.9	395.05	503.37	649.65	429.65	435.25	477.03	341.53	422.54	568.33	571.25	546.86	253.93	305.52	396.53	691.21	345.47
Il1rl1		NM_001025602.2	NM_001025602.2:815	Endogenous	mRNA	100	71.89	69.9	85.4	78.47	62.53	55.34	58.35	102.01	44.77	88.63	52.48	41.49	43.2	41.24	81.48	51.12	40.61	39.77	54.82
Il1rl2		NM_133193.3	NM_133193.3:860	Endogenous	mRNA	100	61.97	51.08	64.05	70.35	75.04	34.31	61.88	91.81	40.57	103.76	49.79	52.81	57.61	63.82	108.01	82.03	68.48	31.54	53.79
Il1rn		NM_031167.5	NM_031167.5:224	Endogenous	mRNA	100	47.1	26.89	21.35	48.7	28.14	33.2	28.29	71.41	37.77	41.07	37.68	28.92	33.6	20.62	115.59	108.18	132.18	42.51	72.4
Il2		NM_008366.2	NM_008366.2:485	Endogenous	mRNA	91.67	24.79	29.57	42.7	46	18.76	19.92	31.83	27.2	33.57	45.39	26.91	20.12	26.4	19.64	20.84	23.78	16.72	23.31	18.62
Il20		NM_021380.1	NM_021380.1:375	Endogenous	mRNA	75	22.31	21.51	49.82	27.06	28.14	15.49	22.99	40.8	15.39	21.62	10.77	16.35	16.8	9.82	9.47	16.64	6.37	31.54	11.38
Il21		NM_021782.2	NM_021782.2:1762	Endogenous	mRNA	95.83	34.7	64.53	42.7	46	50.02	33.2	42.43	54.41	33.57	38.91	28.26	22.63	21.6	24.54	30.32	28.53	14.33	19.2	30
Il21r		NM_021887.1	NM_021887.1:619	Endogenous	mRNA	100	121.46	40.33	99.64	78.47	62.53	70.83	95.48	74.81	69.95	101.59	113.04	76.7	45.6	48.11	70.11	84.41	100.33	39.77	88.95
Il22		NM_016971.1	NM_016971.1:477	Endogenous	mRNA	79.17	29.75	48.39	67.61	43.29	21.89	26.56	44.2	40.8	40.57	38.91	29.6	52.81	24	26.51	26.53	14.27	14.33	26.06	21.72
Il22ra2		NM_178258.5	NM_178258.5:20	Endogenous	mRNA	95.83	44.62	37.64	60.49	40.59	31.27	8.85	21.22	51.01	22.38	32.42	18.84	18.86	26.4	15.71	37.9	21.4	11.94	27.43	11.38
Il23a		NM_031252.1	NM_031252.1:360	Endogenous	mRNA	87.5	29.75	32.26	42.7	16.23	25.01	8.85	26.52	27.2	37.77	19.45	25.57	27.66	16.8	16.69	24.63	20.21	21.5	10.97	13.45
Il23r		NM_144548.1	NM_144548.1:690	Endogenous	mRNA	87.5	34.7	45.71	67.61	37.88	15.63	25.45	40.67	74.81	36.37	41.07	21.53	10.06	33.6	18.65	17.05	19.02	14.33	21.94	17.58
Il25		NM_080729.2	NM_080729.2:649	Endogenous	mRNA	83.33	22.31	29.57	42.7	43.29	28.14	32.1	28.29	34	43.37	47.56	24.22	31.43	24	29.45	11.37	14.27	13.54	24.69	18.62
Il27		NM_145636.1	NM_145636.1:175	Endogenous	mRNA	100	47.1	43.02	53.38	54.12	53.15	17.71	33.59	57.81	26.58	41.07	21.53	20.12	26.4	14.73	17.05	23.78	19.91	21.94	18.62
Il27ra		NM_016671.3	NM_016671.3:2320	Endogenous	mRNA	100	42.14	45.71	71.17	35.18	37.52	32.1	28.29	47.61	33.57	51.88	32.3	36.46	28.8	22.58	36	24.96	18.31	23.31	36.2
Il28a		NM_001024673.2	NM_001024673.2:72	Endogenous	mRNA	75	24.79	10.75	42.7	32.47	25.01	14.39	24.75	44.2	23.78	28.1	13.46	21.38	19.2	13.75	26.53	16.64	9.55	8.23	26.89
Il2ra		NM_008367.2	NM_008367.2:325	Endogenous	mRNA	100	24.79	34.95	24.91	27.06	18.76	14.39	15.91	34	18.19	28.1	18.84	12.57	31.2	19.64	18.95	26.15	25.48	31.54	26.89
Il2rb		NM_008368.3	NM_008368.3:2365	Endogenous	mRNA	100	49.58	29.57	56.94	67.65	34.39	35.42	51.28	37.4	32.17	60.52	53.83	57.84	38.4	30.44	51.16	64.2	31.85	37.03	47.58
Il2rg		NM_013563.3	NM_013563.3:1226	Endogenous	mRNA	100	29.75	34.95	17.79	24.35	46.9	23.24	22.99	61.21	32.17	38.91	28.26	22.63	26.4	22.58	64.43	68.95	43	30.17	33.1
Il3		NM_010556.4	NM_010556.4:155	Endogenous	mRNA	83.33	4.96	21.51	10.68	10.82	6.25	4.43	7.07	6.8	12.59	21.62	8.07	16.35	16.8	4.91	13.26	5.94	4.78	8.23	11.38
Il33		NM_133775.1	NM_133775.1:1011	Endogenous	mRNA	91.67	94.2	104.85	106.76	62.23	81.29	105.14	88.41	98.61	88.13	79.98	78.05	84.24	316.83	242.5	210.34	160.49	183.93	353.83	171.7
Il4		NM_021283.1	NM_021283.1:345	Endogenous	mRNA	91.67	17.35	24.2	39.14	32.47	21.89	8.85	10.61	30.6	22.38	23.78	10.77	8.8	19.2	10.8	17.05	15.45	11.15	17.83	11.38
Il4ra		NM_001008700.3	NM_001008700.3:670	Endogenous	mRNA	100	433.79	260.79	295.36	281.41	356.43	278.9	314.73	360.44	306.36	341.53	308.16	310.57	278.43	407.44	613.97	615.8	573.3	357.95	612.33
Il5		NM_010558.1	NM_010558.1:177	Endogenous	mRNA	75	14.87	10.75	10.68	13.53	28.14	4.43	1.77	20.4	13.99	6.48	2.69	11.32	9.6	3.93	28.42	14.27	6.37	6.86	5.17
Il6		NM_031168.1	NM_031168.1:40	Endogenous	mRNA	100	39.66	56.46	85.4	86.59	90.67	54.23	74.26	119.01	92.33	73.49	76.7	52.81	72.01	107.02	64.43	101.05	77.24	82.29	74.47
Il6ra		NM_010559.2	NM_010559.2:2825	Endogenous	mRNA	100	384.22	317.25	309.59	340.93	287.64	222.45	323.57	319.63	243.41	309.11	304.12	184.83	182.42	204.21	477.53	398.25	356.72	205.72	343.4
Il6st		NM_010560.2	NM_010560.2:2325	Endogenous	mRNA	100	421.4	373.71	469.72	446.46	403.33	345.3	413.74	387.64	355.32	458.26	437.35	294.23	196.82	255.27	329.73	318.6	311.33	244.12	279.27
Il7		NM_008371.2	NM_008371.2:1055	Endogenous	mRNA	87.5	49.58	26.89	53.38	64.94	68.78	16.6	35.36	108.81	37.77	47.56	34.99	26.4	28.8	21.6	15.16	20.21	15.92	24.69	19.65
Il7r		NM_008372.3	NM_008372.3:1020	Endogenous	mRNA	100	54.53	80.66	110.31	92	121.94	50.91	88.41	112.21	48.96	105.92	80.74	65.38	52.8	37.31	70.11	67.76	61.31	52.11	37.24
Il9		NM_008373.1	NM_008373.1:39	Endogenous	mRNA	83.33	47.1	34.95	35.59	27.06	46.9	24.35	26.52	61.21	34.97	51.88	29.6	27.66	24	20.62	28.42	21.4	16.72	26.06	19.65
Ilf3		NM_010561.2	NM_010561.2:1902	Endogenous	mRNA	100	163.6	134.43	224.19	156.94	200.1	230.2	244	170.02	236.42	140.5	180.32	218.78	331.23	272.94	197.08	184.27	312.93	341.49	242.04
Irak1		NM_008363.2	NM_008363.2:951	Endogenous	mRNA	100	349.51	287.67	352.29	321.99	365.81	416.13	348.32	319.63	367.91	319.92	374.1	447.63	388.84	369.15	257.72	237.76	387.77	385.38	309.27
Irak2		NM_001113553.1	NM_001113553.1:485	Endogenous	mRNA	100	587.48	526.96	473.28	424.81	406.45	400.64	358.93	404.64	390.3	443.13	321.62	328.18	410.44	445.73	678.4	606.29	576.48	388.12	573.03
Irak3		NM_028679.3	NM_028679.3:921	Endogenous	mRNA	100	74.36	80.66	92.52	56.82	71.91	58.66	68.96	102.01	54.56	86.46	53.83	47.78	76.81	89.34	70.11	82.03	93.16	100.12	73.44
Irak4		NM_029926.5	NM_029926.5:250	Endogenous	mRNA	100	116.5	91.41	120.99	113.64	125.06	113.99	122	115.61	86.73	105.92	94.2	82.99	79.21	100.14	155.39	140.28	156.86	93.26	176.87
Irf1		NM_008390.1	NM_008390.1:365	Endogenous	mRNA	100	351.99	268.85	274.01	324.7	265.76	236.84	289.97	323.03	324.55	425.83	335.07	282.91	472.84	599.87	890.64	683.57	851.19	415.55	972.28
Irf3		NM_016849.3	NM_016849.3:1527	Endogenous	mRNA	100	114.03	177.44	99.64	100.12	96.92	60.87	95.48	81.61	97.92	108.08	82.09	93.05	60.01	54	89.06	63.01	44.59	69.94	47.58
Irf4		NM_013674.1	NM_013674.1:1878	Endogenous	mRNA	100	29.75	34.95	67.61	48.7	25.01	29.88	22.99	37.4	29.38	47.56	29.6	21.38	16.8	25.53	32.21	28.53	25.48	15.09	20.69
Irf5		NM_012057.3	NM_012057.3:1826	Endogenous	mRNA	100	426.36	336.07	441.26	346.35	334.54	265.62	387.22	336.64	272.79	402.06	341.8	240.16	316.83	304.36	651.87	562.31	534.28	205.72	520.28
Irf7		NM_016850.2	NM_016850.2:705	Endogenous	mRNA	100	54.53	51.08	46.26	56.82	46.9	29.88	42.43	81.61	36.37	73.49	44.41	36.46	57.61	54	77.69	82.03	130.58	41.14	79.64
Irf8		NM_008320.3	NM_008320.3:2274	Endogenous	mRNA	100	347.04	255.41	274.01	270.58	272.01	220.24	286.44	272.03	283.98	261.55	265.1	233.87	153.61	224.83	399.84	286.5	263.56	146.74	296.86
Irgm1		NM_008326.1	NM_008326.1:27	Endogenous	mRNA	100	250.36	177.44	266.89	240.82	190.72	181.5	173.28	255.03	179.06	214	250.3	189.86	355.23	314.17	348.67	301.96	334.42	294.86	350.64
Itga2b		NM_010575.2	NM_010575.2:461	Endogenous	mRNA	100	29.75	34.95	46.26	32.47	21.89	36.52	33.59	20.4	25.18	38.91	36.33	18.86	28.8	30.44	32.21	48.74	28.66	31.54	22.76
Itga4		NM_010576.3	NM_010576.3:6600	Endogenous	mRNA	100	148.73	123.67	117.43	127.17	100.05	89.65	129.07	146.22	79.74	129.7	125.15	123.22	117.61	91.31	121.28	181.89	129.79	85.03	75.51
Itga5		NM_010577.3	NM_010577.3:2446	Endogenous	mRNA	100	126.42	107.54	106.76	116.35	106.3	89.65	99.01	102.01	82.54	86.46	96.89	84.24	84.01	73.63	109.91	122.45	111.47	111.09	126.19
Itga6		NM_008397.3	NM_008397.3:910	Endogenous	mRNA	100	852.72	629.12	679.68	741.4	631.56	574.39	590.55	516.85	552.57	574.98	588.06	528.1	403.24	487.95	739.04	596.78	626.65	510.18	628.88
Itgal		NM_008400.2	NM_008400.2:950	Endogenous	mRNA	100	116.5	64.53	85.4	81.17	71.91	64.19	84.87	95.21	72.74	69.17	115.73	64.13	103.21	54.98	89.06	196.15	152.88	63.09	81.71
Itgam		NM_001082960.1	NM_001082960.1:3025	Endogenous	mRNA	100	758.52	615.68	572.92	592.58	528.39	453.76	663.04	595.06	531.59	626.86	658.04	516.78	602.46	606.75	1461.02	1275.59	990.53	460.8	1049.86
Itgax		NM_021334.2	NM_021334.2:3773	Endogenous	mRNA	100	66.93	61.84	110.31	86.59	46.9	42.06	72.49	125.81	54.56	79.98	64.59	51.55	122.41	80.51	202.76	159.3	102.72	85.03	110.67
Itgb1		NM_010578.1	NM_010578.1:1855	Endogenous	mRNA	100	1457.55	962.5	1263.27	1168.92	1106.8	1118.91	1129.83	1054.11	1096.75	1158.61	1110.18	1161.82	1003.29	1019.1	1119.93	1213.77	914.09	1127.33	900.91
Itgb2		NM_008404.4	NM_008404.4:2542	Endogenous	mRNA	100	585	427.48	330.94	435.64	400.2	339.77	404.9	537.26	296.57	458.26	485.79	347.04	338.43	356.39	773.15	766.78	640.98	229.03	544.07
Itln1		NM_010584.3	NM_010584.3:853	Endogenous	mRNA	83.33	22.31	16.13	21.35	24.35	18.76	8.85	26.52	37.4	15.39	30.26	18.84	23.89	12	12.76	18.95	27.34	11.15	13.71	12.41
Jak1		NM_146145.2	NM_146145.2:4080	Endogenous	mRNA	100	624.66	594.17	583.6	565.52	462.73	583.25	687.8	761.68	695.26	654.96	606.9	570.85	592.86	567.47	938.01	848.81	695.12	666.52	883.33
Jak2		NM_001048177.1	NM_001048177.1:730	Endogenous	mRNA	100	763.48	744.73	818.46	771.16	753.5	894.24	799.19	652.87	705.05	648.48	853.16	817.29	861.68	766.78	458.58	429.16	650.53	905.15	587.51
Jak3		NM_010589.5	NM_010589.5:145	Endogenous	mRNA	100	176	112.92	156.57	110.94	131.32	130.59	136.15	163.22	104.92	142.67	164.17	90.53	62.41	64.8	121.28	85.59	86.79	50.74	77.58
Kir3dl1		NM_177749.3	NM_177749.3:942	Endogenous	mRNA	83.33	12.39	16.13	14.23	18.94	18.76	8.85	10.61	27.2	8.39	8.65	5.38	6.29	14.4	6.87	11.37	7.13	7.17	8.23	7.24
Kir3dl2		NM_177748.2	NM_177748.2:1519	Endogenous	mRNA	100	17.35	37.64	39.14	43.29	43.77	26.56	38.9	44.2	41.97	47.56	28.26	22.63	19.2	18.65	28.42	21.4	16.72	19.2	30
Kit		NM_001122733.1	NM_001122733.1:4275	Endogenous	mRNA	100	47.1	64.53	71.17	59.53	53.15	38.74	76.03	54.41	88.13	60.52	44.41	57.84	76.81	88.36	54.95	77.27	95.55	134.4	77.58
Klra1		NM_016659.3	NM_016659.3:105	Endogenous	mRNA	75	4.96	29.57	49.82	29.76	12.51	22.13	22.99	40.8	27.98	30.26	12.11	23.89	9.6	11.78	22.74	15.45	14.33	9.6	9.31
Klra21		NM_053151.1	NM_053151.1:41	Endogenous	mRNA	75	24.79	13.44	14.23	5.41	12.51	9.96	8.84	30.6	5.6	19.45	4.04	7.54	4.8	5.89	9.47	8.32	7.17	8.23	5.17
Klra4		NM_010649.3	NM_010649.3:169	Endogenous	mRNA	83.33	7.44	10.75	21.35	13.53	12.51	4.43	15.91	6.8	11.19	8.65	9.42	13.83	12	4.91	13.26	10.7	1.59	5.49	12.41
Klra5		NM_008463.2	NM_008463.2:174	Endogenous	mRNA	87.5	22.31	21.51	32.03	10.82	3.13	11.07	15.91	44.2	16.79	12.97	14.8	16.35	12	7.85	17.05	9.51	8.76	16.46	7.24
Klra6		NM_008464.2	NM_008464.2:880	Endogenous	mRNA	95.83	14.87	16.13	49.82	27.06	25.01	23.24	26.52	30.6	19.58	30.26	16.15	27.66	19.2	17.67	11.37	19.02	16.72	17.83	12.41
Klra7		NM_001110323.1	NM_001110323.1:250	Endogenous	mRNA	95.83	34.7	29.57	39.14	40.59	28.14	16.6	35.36	44.2	32.17	28.1	14.8	21.38	19.2	10.8	22.74	13.08	18.31	2.74	19.65
Klra8		NM_010650.3	NM_010650.3:842	Endogenous	mRNA	100	49.58	48.39	117.43	89.29	37.52	50.91	49.51	105.41	71.34	58.36	48.44	54.07	19.2	26.51	36	27.34	27.07	24.69	22.76
Klrb1		NM_001099918.1	NM_001099918.1:327	Endogenous	mRNA	75	14.87	13.44	39.14	21.65	21.89	6.64	15.91	20.4	11.19	6.48	5.38	17.6	12	5.89	5.68	17.83	3.98	10.97	6.21
Klrc1		NM_001136068.1	NM_001136068.1:68	Endogenous	mRNA	100	32.22	32.26	53.38	51.41	28.14	21.03	42.43	54.41	40.57	51.88	53.83	30.18	19.2	22.58	22.74	32.1	16.72	13.71	23.79
Klrc2		NM_001098669.1	NM_001098669.1:250	Endogenous	mRNA	100	54.53	53.77	60.49	37.88	46.9	27.67	31.83	74.81	22.38	36.75	32.3	20.12	52.8	22.58	37.9	30.91	16.72	30.17	16.55
Klrc3		NM_021378.1	NM_021378.1:242	Endogenous	mRNA	75	14.87	10.75	35.59	8.12	12.51	5.53	15.91	23.8	6.99	2.16	9.42	6.29	14.4	6.87	15.16	1.19	7.17	5.49	10.34
Klrd1		NM_010654.2	NM_010654.2:434	Endogenous	mRNA	100	94.2	86.03	131.66	108.23	106.3	115.1	90.17	119.01	92.33	162.12	152.06	108.13	64.81	69.71	75.8	117.69	54.94	108.34	38.27
Klrk1		NM_001083322.1	NM_001083322.1:144	Endogenous	mRNA	100	39.66	34.95	85.4	56.82	46.9	28.78	35.36	81.61	33.57	56.2	44.41	25.15	33.6	22.58	39.79	52.31	23.09	37.03	20.69
Lair1		NM_001113474.1	NM_001113474.1:1865	Endogenous	mRNA	100	919.64	567.28	743.73	841.51	719.11	579.93	818.64	676.67	548.37	728.46	728.01	492.89	568.85	720.63	1104.77	952.24	766.79	497.83	831.61
Lck		NM_010693.2	NM_010693.2:1180	Endogenous	mRNA	100	27.27	37.64	24.91	35.18	53.15	27.67	38.9	34	40.57	43.23	45.75	40.24	33.6	28.47	41.69	39.23	23.89	28.8	23.79
Lcp2		NM_010696.3	NM_010696.3:2605	Endogenous	mRNA	100	287.54	233.9	476.84	319.29	353.3	130.59	231.62	445.45	172.07	261.55	143.99	212.5	204.02	120.76	253.93	133.15	106.7	193.37	146.88
Lef1		NM_010703.3	NM_010703.3:1337	Endogenous	mRNA	100	94.2	59.15	99.64	94.7	100.05	90.75	63.65	105.41	78.34	79.98	59.21	71.67	36	44.18	32.21	33.29	36.63	42.51	40.34
Lif		NM_008501.2	NM_008501.2:3435	Endogenous	mRNA	95.83	42.14	40.33	39.14	32.47	25.01	30.99	31.83	57.81	33.57	45.39	22.88	16.35	40.8	24.54	41.69	40.42	25.48	28.8	48.61
Lilra5		NM_001081239.2	NM_001081239.2:994	Endogenous	mRNA	100	148.73	110.23	177.93	146.11	143.82	100.71	116.7	166.62	130.1	112.4	117.07	105.62	88.81	82.47	123.17	124.82	91.57	64.46	106.54
Lilra6		NM_011090.2	NM_011090.2:424	Endogenous	mRNA	95.83	19.83	8.07	49.82	2.71	28.14	15.49	8.84	30.6	16.79	8.65	10.77	10.06	28.8	8.84	22.74	13.08	24.68	12.34	16.55
Lilrb3		NM_011095.2	NM_011095.2:2040	Endogenous	mRNA	100	47.1	59.15	60.49	56.82	71.91	37.63	56.58	105.41	29.38	23.78	48.44	32.69	52.8	54	94.75	110.56	124.21	35.66	74.47
Lilrb4		NM_013532.2	NM_013532.2:1262	Endogenous	mRNA	100	302.42	147.87	124.55	173.17	171.96	123.95	164.44	292.43	131.5	164.28	246.26	88.02	439.24	585.15	892.53	842.87	970.63	309.95	808.86
Litaf		NM_019980.1	NM_019980.1:1100	Endogenous	mRNA	100	198.31	158.62	160.13	173.17	153.2	144.98	166.2	261.83	145.49	194.54	158.79	148.37	285.63	285.7	422.58	419.65	476.16	311.32	382.71
Lta		NM_010735.1	NM_010735.1:1115	Endogenous	mRNA	100	32.22	32.26	53.38	18.94	40.65	27.67	37.13	78.21	32.17	54.04	36.33	25.15	33.6	27.49	24.63	20.21	23.09	39.77	30
Ltb		NM_008518.2	NM_008518.2:163	Endogenous	mRNA	100	47.1	37.64	46.26	54.12	46.9	32.1	40.67	64.61	47.56	41.07	40.37	35.21	7.2	29.45	53.06	42.8	27.07	12.34	28.96
Ltb4r1		NM_008519.2	NM_008519.2:125	Endogenous	mRNA	100	52.06	69.9	49.82	67.65	34.39	25.45	47.74	74.81	29.38	58.36	43.06	45.27	50.4	36.33	56.85	39.23	46.98	42.51	26.89
Ltb4r2		NM_020490.2	NM_020490.2:788	Endogenous	mRNA	91.67	29.75	53.77	53.38	35.18	31.27	22.13	42.43	34	26.58	28.1	24.22	25.15	14.4	13.75	24.63	19.02	18.31	23.31	17.58
Ltbr		NM_010736.3	NM_010736.3:1962	Endogenous	mRNA	100	156.17	120.98	177.93	162.35	125.06	89.65	79.57	139.41	103.52	166.44	100.93	76.7	57.61	78.54	136.44	128.39	94.75	67.2	134.46
Ltf		NM_008522.3	NM_008522.3:2545	Endogenous	mRNA	100	61.97	43.02	53.38	64.94	53.15	33.2	42.43	146.22	30.78	32.42	26.91	31.43	14.4	23.56	41.69	33.29	34.24	30.17	41.37
Ly86		NM_010745.2	NM_010745.2:725	Endogenous	mRNA	100	1826.9	1637.32	1654.71	1379.97	1400.7	1531.72	1916.64	1774.99	1750.04	1789.8	2040.05	1496.28	1723.36	2786.32	3014.9	2976.78	1761.3	1952.93	2032.49
Ly96		NM_016923.1	NM_016923.1:368	Endogenous	mRNA	100	163.6	131.74	163.69	170.47	140.69	118.42	125.54	132.61	97.92	125.37	126.49	99.33	110.41	87.38	117.49	112.94	89.98	86.4	109.64
Maf		NM_001025577.2	NM_001025577.2:43	Endogenous	mRNA	100	218.14	188.2	177.93	200.23	165.71	138.34	213.94	159.82	127.3	248.58	215.31	138.31	117.61	103.09	155.39	137.9	146.51	106.97	158.25
Map4k1		NM_008279.2	NM_008279.2:1758	Endogenous	mRNA	100	27.27	18.82	35.59	24.35	31.27	26.56	30.06	51.01	32.17	30.26	39.02	26.4	26.4	18.65	28.42	24.96	19.91	21.94	23.79
Map4k2		NM_009006.2	NM_009006.2:666	Endogenous	mRNA	100	391.65	513.51	323.82	443.76	478.36	411.7	415.51	527.06	272.79	348.02	437.35	309.31	237.62	188.5	168.65	154.55	246.84	204.34	202.73
Map4k4		NM_008696.2	NM_008696.2:3425	Endogenous	mRNA	100	703.99	548.46	693.91	654.81	750.37	804.59	682.49	618.87	735.83	691.71	663.42	774.54	921.69	762.85	602.6	527.83	694.33	866.75	667.15
Mapk1		NM_011949.3	NM_011949.3:1210	Endogenous	mRNA	100	1108.04	1177.58	1338	1228.44	1513.25	1657.89	1490.52	1190.13	1488.44	1240.75	1412.96	1771.64	1269.72	1296.94	595.02	637.2	928.43	1518.19	944.36
Mapk11		NM_011161.5	NM_011161.5:2107	Endogenous	mRNA	87.5	166.08	161.31	177.93	192.11	175.09	203.64	194.49	129.21	181.86	153.47	247.6	174.78	194.42	131.56	142.12	111.75	187.91	171.43	126.19
Mapk14		NM_011951.2	NM_011951.2:1420	Endogenous	mRNA	100	532.95	502.76	462.61	443.76	556.53	568.86	594.09	401.24	471.43	456.1	589.41	510.49	528.05	478.13	432.05	412.52	535.88	551.32	472.7
Mapkapk2		NM_008551.1	NM_008551.1:1991	Endogenous	mRNA	100	200.79	139.8	202.83	200.23	181.34	171.54	187.42	231.22	174.86	237.78	232.8	179.8	184.82	249.37	488.9	425.59	381.4	192	356.85
Marco		NM_010766.2	NM_010766.2:350	Endogenous	mRNA	79.17	19.83	34.95	24.91	24.35	34.39	11.07	17.68	40.8	13.99	23.78	16.15	10.06	14.4	9.82	15.16	11.89	11.94	16.46	4.14
Masp1		NM_008555.2	NM_008555.2:210	Endogenous	mRNA	100	59.49	96.79	110.31	105.53	71.91	79.68	56.58	98.61	82.54	88.63	82.09	70.41	36	68.73	58.74	61.82	62.9	109.72	71.37
Masp2		NM_010767.3	NM_010767.3:363	Endogenous	mRNA	83.33	34.7	34.95	17.79	27.06	34.39	27.67	51.28	40.8	37.77	23.78	21.53	44.01	31.2	16.69	11.37	16.64	19.91	35.66	20.69
Mbl2		NM_010776.1	NM_010776.1:525	Endogenous	mRNA	75	14.87	21.51	39.14	32.47	25.01	16.6	26.52	23.8	25.18	32.42	14.8	18.86	9.6	8.84	17.05	16.64	8.76	12.34	10.34
Mbp		NM_010777.3	NM_010777.3:761	Endogenous	mRNA	100	984.09	940.99	843.37	792.81	681.59	892.03	629.45	673.27	653.29	696.03	1029.44	614.86	1382.53	1248.84	547.65	508.81	776.34	1371.44	844.03
Mif		NM_010798.2	NM_010798.2:373	Endogenous	mRNA	100	480.89	486.63	558.69	508.69	456.48	509.1	574.64	537.26	595.94	650.64	500.59	570.85	345.63	429.04	464.27	510	344.78	416.92	440.63
Mme		NM_008604.3	NM_008604.3:285	Endogenous	mRNA	91.67	116.5	118.3	227.74	154.23	159.45	190.36	164.44	146.22	159.48	116.73	150.72	176.03	91.21	99.16	32.21	51.12	64.5	112.46	74.47
Mr1		NM_008209.4	NM_008209.4:1360	Endogenous	mRNA	100	143.77	137.12	117.43	108.23	150.07	105.14	99.01	125.81	102.12	114.56	86.12	89.27	100.81	102.11	138.33	110.56	116.25	101.49	139.64
Ms4a1		NM_007641.5	NM_007641.5:166	Endogenous	mRNA	100	34.7	61.84	28.47	24.35	50.02	23.24	22.99	61.21	23.78	21.62	24.22	26.4	24	24.54	26.53	40.42	20.7	23.31	28.96
Msr1		NM_001113326.1	NM_001113326.1:555	Endogenous	mRNA	100	32.22	75.28	56.94	48.7	50.02	42.06	51.28	71.41	57.36	30.26	59.21	35.21	40.8	61.85	34.11	71.33	54.14	32.91	38.27
Muc1		NM_013605.1	NM_013605.1:1445	Endogenous	mRNA	87.5	59.49	69.9	67.61	81.17	68.78	73.04	45.97	108.81	60.15	51.88	57.86	59.1	48	51.05	30.32	32.1	31.85	39.77	46.55
Mx1		NM_010846.1	NM_010846.1:2485	Endogenous	mRNA	100	485.85	465.12	597.83	738.69	537.77	591	461.48	656.27	604.33	698.19	554.42	587.19	465.64	484.02	447.21	367.34	313.72	604.81	499.59
Myd88		NM_010851.2	NM_010851.2:1595	Endogenous	mRNA	100	138.81	91.41	131.66	105.53	134.44	76.36	136.15	112.21	125.9	103.76	129.19	104.36	124.81	143.34	263.4	202.1	260.37	137.14	245.14
Ncam1		NM_001113204.1	NM_001113204.1:740	Endogenous	mRNA	100	2587.9	2919.76	2377.08	2632.77	2710.72	2794.5	2572.61	2621.68	2513.85	2513.93	2764.02	2565.05	2911.47	2250.26	1368.17	1349.3	1931.7	3018.54	2004.56
Ncf4		NM_008677.2	NM_008677.2:741	Endogenous	mRNA	100	356.95	268.85	206.39	213.76	237.62	173.76	228.09	329.83	167.87	270.2	192.43	169.75	163.22	156.1	339.2	340	319.3	102.86	250.31
Nfatc1		NM_016791.4	NM_016791.4:1570	Endogenous	mRNA	100	101.63	56.46	113.87	73.06	93.8	64.19	83.1	57.81	61.55	67.01	64.59	51.55	57.61	49.09	94.75	73.71	75.64	43.89	58.96
Nfatc2		NM_001037177.1	NM_001037177.1:1559	Endogenous	mRNA	100	245.4	252.72	231.3	270.58	228.24	253.44	286.44	268.63	249.01	287.49	283.94	238.9	194.42	152.18	204.66	199.72	269.13	189.26	236.87
Nfatc3		NM_010901.2	NM_010901.2:2260	Endogenous	mRNA	100	116.5	115.61	142.34	119.06	103.18	118.42	109.62	88.41	114.71	146.99	83.43	128.25	156.01	163.96	130.75	103.43	170.4	189.26	115.85
Nfil3		NM_017373.3	NM_017373.3:1299	Endogenous	mRNA	100	324.73	233.9	313.15	213.76	221.99	200.32	228.09	248.23	229.42	218.32	265.1	196.15	112.81	137.45	212.24	248.46	241.26	137.14	165.5
Nfkb1		NM_008689.2	NM_008689.2:2125	Endogenous	mRNA	100	446.19	309.18	366.53	367.99	390.82	324.27	383.68	357.04	398.69	415.03	332.38	367.15	439.24	419.22	540.07	438.67	503.23	430.63	482
Nfkb2		NM_019408.2	NM_019408.2:1150	Endogenous	mRNA	100	319.77	241.97	234.86	262.46	193.85	161.58	205.1	282.23	195.85	293.98	226.07	145.86	165.62	171.81	335.41	306.71	285.06	135.77	302.03
Nfkbia		NM_010907.2	NM_010907.2:646	Endogenous	mRNA	100	956.83	664.07	701.03	714.34	497.12	503.56	691.33	948.7	727.43	912.19	779.15	597.25	1190.51	1207.6	2590.43	2029.3	1923.74	914.75	2110.06
Nfkbiz		NM_030612.1	NM_030612.1:1305	Endogenous	mRNA	100	2454.04	1513.65	1537.28	1493.61	1244.37	959.54	1672.64	2128.62	1449.27	2075.13	1488.32	1159.3	1605.75	2028.38	4818.92	3350.06	3996.37	1408.47	4363.9
Nod2		NM_145857.2	NM_145857.2:2890	Endogenous	mRNA	95.83	37.18	37.64	28.47	18.94	9.38	19.92	26.52	40.8	26.58	36.75	18.84	17.6	26.4	13.75	34.11	17.83	29.46	27.43	24.82
Nos2		NM_010927.3	NM_010927.3:3715	Endogenous	mRNA	83.33	24.79	32.26	56.94	62.23	59.4	19.92	28.29	57.81	29.38	32.42	18.84	28.92	28.8	13.75	26.53	16.64	11.94	26.06	18.62
Notch1		NM_008714.2	NM_008714.2:1425	Endogenous	mRNA	100	396.61	338.76	366.53	365.29	318.91	336.45	229.86	414.84	320.35	341.53	247.6	245.19	278.43	374.06	297.51	320.98	410.07	355.2	384.78
Notch2		NM_010928.1	NM_010928.1:5110	Endogenous	mRNA	100	366.87	258.1	323.82	257.05	247	231.31	263.45	353.64	309.16	311.27	263.75	253.99	312.03	277.85	305.09	336.43	362.29	260.57	329.96
Nox1		NM_172203.1	NM_172203.1:475	Endogenous	mRNA	91.67	22.31	16.13	32.03	32.47	12.51	24.35	19.45	54.41	13.99	25.94	17.49	21.38	28.8	11.78	17.05	13.08	13.54	24.69	26.89
Nox3		NM_198958.2	NM_198958.2:1240	Endogenous	mRNA	75	19.83	32.26	28.47	10.82	34.39	21.03	31.83	40.8	25.18	25.94	14.8	7.54	16.8	11.78	22.74	8.32	11.94	6.86	19.65
Nox4		NM_015760.4	NM_015760.4:1535	Endogenous	mRNA	79.17	19.83	29.57	35.59	13.53	21.89	18.81	19.45	37.4	18.19	17.29	22.88	17.6	31.2	28.47	36	5.94	13.54	23.31	16.55
Npc1		NM_008720.2	NM_008720.2:2645	Endogenous	mRNA	100	701.51	763.55	661.88	706.22	703.47	805.7	629.45	652.87	646.3	652.8	728.01	626.17	669.66	651.91	576.07	529.02	733.34	829.72	634.05
Nt5e		NM_011851.3	NM_011851.3:1600	Endogenous	mRNA	100	89.24	61.84	85.4	62.23	90.67	83	77.8	112.21	92.33	60.52	67.28	65.38	105.61	109.96	41.69	71.33	76.44	117.94	74.47
Pax5		NM_008782.2	NM_008782.2:90	Endogenous	mRNA	91.67	47.1	51.08	71.17	27.06	59.4	36.52	42.43	78.21	44.77	45.39	36.33	26.4	43.2	15.71	22.74	21.4	20.7	19.2	25.86
Pdcd1		NM_008798.1	NM_008798.1:1134	Endogenous	mRNA	100	27.27	16.13	24.91	32.47	18.76	13.28	22.99	27.2	19.58	28.1	17.49	8.8	28.8	35.34	81.48	73.71	31.85	24.69	40.34
Pdcd1lg2		NM_021396.2	NM_021396.2:1870	Endogenous	mRNA	83.33	27.27	13.44	35.59	37.88	25.01	25.45	24.75	23.8	23.78	36.75	20.19	23.89	14.4	10.8	28.42	24.96	24.68	15.09	15.52
Pdcd2		NM_008799.2	NM_008799.2:837	Endogenous	mRNA	100	47.1	80.66	99.64	105.53	103.18	71.94	77.8	98.61	67.15	97.27	69.98	72.93	43.2	45.16	43.58	51.12	38.22	58.97	48.61
Pdgfb		NM_011057.3	NM_011057.3:2325	Endogenous	mRNA	100	721.34	475.87	583.6	465.4	478.36	438.27	565.8	615.46	440.66	667.93	545	430.02	300.03	573.37	1021.39	872.59	879.85	464.92	800.58
Pdgfrb		NM_008809.1	NM_008809.1:1185	Endogenous	mRNA	100	218.14	139.8	188.6	151.53	159.45	141.66	102.55	153.02	128.7	144.83	118.42	120.71	153.61	119.78	64.43	97.48	125.01	171.43	144.81
Pecam1		NM_008816.2	NM_008816.2:1100	Endogenous	mRNA	100	111.55	88.72	131.66	119.06	121.94	95.18	106.09	132.61	72.74	116.73	88.81	86.76	124.81	72.65	109.91	97.48	86.79	83.66	98.26
Phlpp1		NM_133821.3	NM_133821.3:3246	Endogenous	mRNA	100	689.11	647.94	636.97	597.99	797.27	1011.55	700.18	635.87	787.59	711.16	717.25	896.51	1195.31	1102.55	411.21	494.54	640.98	1409.84	667.15
Phlpp2		NM_001122594.2	NM_001122594.2:7105	Endogenous	mRNA	100	428.84	389.84	341.62	411.29	428.34	469.25	422.58	503.25	449.05	391.25	388.9	387.27	297.63	308.28	206.55	202.1	248.43	319.55	222.38
Pigr		NM_011082.3	NM_011082.3:585	Endogenous	mRNA	87.5	29.75	26.89	49.82	40.59	25.01	16.6	30.06	44.2	16.79	32.42	17.49	26.4	19.2	19.64	22.74	17.83	19.91	12.34	22.76
Pla2g2a		NM_001082531.1	NM_001082531.1:220	Endogenous	mRNA	75	29.75	16.13	17.79	13.53	15.63	9.96	21.22	37.4	20.98	21.62	6.73	10.06	7.2	7.85	15.16	11.89	9.55	12.34	7.24
Pla2g2e		NM_012044.2	NM_012044.2:224	Endogenous	mRNA	79.17	14.87	29.57	28.47	32.47	21.89	8.85	30.06	20.4	18.19	21.62	18.84	13.83	14.4	6.87	18.95	22.59	12.74	9.6	16.55
Plau		NM_008873.2	NM_008873.2:1950	Endogenous	mRNA	100	193.35	134.43	160.13	148.82	128.19	127.27	182.12	166.62	173.47	222.64	130.53	154.66	144.01	243.48	337.31	322.17	230.91	133.03	299.96
Plaur		NM_011113.3	NM_011113.3:1085	Endogenous	mRNA	100	349.51	236.59	138.78	194.82	193.85	133.91	185.65	377.44	153.88	216.16	191.09	106.88	280.83	182.61	403.63	506.43	504.82	156.34	384.78
Pml		NM_008884.2	NM_008884.2:2765	Endogenous	mRNA	100	116.5	126.36	167.25	148.82	168.83	153.84	152.06	139.41	151.08	121.05	84.78	147.11	153.61	147.27	111.8	99.86	146.51	135.77	139.64
Pou2f2		NM_001163554.1	NM_001163554.1:2422	Endogenous	mRNA	100	156.17	139.8	192.16	148.82	184.47	156.05	196.26	207.42	163.67	172.93	148.02	155.91	158.41	140.4	204.66	150.98	209.41	128.92	167.56
Pparg		NM_011146.1	NM_011146.1:1060	Endogenous	mRNA	95.83	81.8	75.28	117.43	81.17	59.4	77.47	68.96	95.21	75.54	77.82	56.52	101.85	52.8	50.07	30.32	34.48	53.35	57.6	53.79
Ppbp		NM_023785.2	NM_023785.2:225	Endogenous	mRNA	83.33	27.27	32.26	46.26	27.06	18.76	15.49	19.45	51.01	32.17	30.26	14.8	12.57	21.6	15.71	24.63	14.27	15.13	34.29	9.31
Prdm1		NM_007548.3	NM_007548.3:1440	Endogenous	mRNA	100	32.22	21.51	39.14	35.18	31.27	22.13	26.52	23.8	27.98	32.42	18.84	16.35	28.8	31.42	70.11	72.52	53.35	28.8	56.89
Prf1		NM_011073.2	NM_011073.2:1350	Endogenous	mRNA	91.67	34.7	29.57	14.23	37.88	40.65	17.71	30.06	30.6	25.18	28.1	13.46	16.35	12	9.82	17.05	10.7	14.33	12.34	8.27
Prim1		NM_008921.2	NM_008921.2:1166	Endogenous	mRNA	100	270.19	196.26	241.98	230	259.5	231.31	235.16	241.43	276.98	229.13	209.93	262.79	220.82	166.9	87.17	96.29	108.29	198.86	82.75
Prkcd		NM_011103.2	NM_011103.2:1265	Endogenous	mRNA	100	835.36	688.27	608.5	641.28	722.23	552.26	682.49	724.28	573.55	667.93	664.76	513.01	432.04	562.57	907.69	699.02	779.53	464.92	777.83
Psmb10		NM_013640.3	NM_013640.3:401	Endogenous	mRNA	100	52.06	51.08	67.61	51.41	46.9	53.12	53.04	98.61	61.55	51.88	53.83	50.3	48	44.18	56.85	71.33	55.74	41.14	43.44
Psmb11		NM_175204.4	NM_175204.4:3953	Endogenous	mRNA	79.17	37.18	16.13	56.94	24.35	28.14	18.81	24.75	47.61	20.98	23.78	24.22	23.89	31.2	14.73	18.95	8.32	14.33	5.49	21.72
Psmb5		NM_011186.1	NM_011186.1:334	Endogenous	mRNA	100	282.59	311.87	277.56	259.76	281.39	274.47	236.93	295.83	269.99	274.52	213.96	253.99	187.22	192.43	267.19	242.52	247.63	194.74	285.48
Psmb7		NM_011187.1	NM_011187.1:184	Endogenous	mRNA	100	475.93	336.07	355.85	411.29	437.72	411.7	394.29	350.24	444.85	341.53	331.04	406.13	472.84	454.57	405.52	391.12	355.92	492.35	340.3
Psmb9		NM_013585.2	NM_013585.2:540	Endogenous	mRNA	100	81.8	67.21	113.87	83.88	81.29	42.06	77.8	112.21	47.56	73.49	67.28	35.21	69.61	50.07	85.27	68.95	49.37	38.4	59.99
Psmc2		NM_011188.3	NM_011188.3:654	Endogenous	mRNA	100	966.74	924.86	793.55	1030.92	1009.88	1002.7	933.57	935.1	875.72	866.8	950.05	949.32	741.67	711.8	541.96	506.43	622.67	774.86	603.02
Psmd7		NM_010817.2	NM_010817.2:1424	Endogenous	mRNA	100	416.44	535.02	515.98	530.34	615.93	546.73	477.39	452.25	525.99	479.87	485.79	562.05	372.03	369.15	342.99	267.48	320.09	429.26	309.27
Ptafr		NM_001081211.1	NM_001081211.1:1685	Endogenous	mRNA	100	347.04	282.3	281.12	343.64	275.14	185.93	309.42	326.43	225.22	365.31	275.86	193.64	196.82	258.21	500.27	460.07	409.27	172.8	393.05
Ptger4		NM_008965.1	NM_008965.1:315	Endogenous	mRNA	100	34.7	51.08	53.38	43.29	28.14	27.67	42.43	74.81	32.17	86.46	36.33	31.43	55.21	60.87	106.12	63.01	60.51	46.63	70.34
Ptgs2		NM_011198.3	NM_011198.3:675	Endogenous	mRNA	100	307.37	190.89	213.51	192.11	190.72	172.65	153.83	221.02	149.68	198.87	170.9	128.25	216.02	237.59	380.89	426.78	583.65	241.37	375.47
Ptk2		NM_007982.2	NM_007982.2:1060	Endogenous	mRNA	100	1450.11	1363.09	1466.11	1415.15	1791.51	2252.2	1759.28	1547.16	1752.84	1370.45	1601.36	2035.69	1252.92	1422.61	557.12	605.1	923.65	1514.07	926.77
Ptpn2		NM_001127177.1	NM_001127177.1:160	Endogenous	mRNA	100	542.86	467.81	473.28	616.93	587.79	654.08	541.04	489.65	636.51	473.39	508.67	728.02	436.84	377.99	255.82	249.65	350.35	500.58	328.92
Ptpn22		NM_008979.1	NM_008979.1:1203	Endogenous	mRNA	100	411.49	427.48	409.23	603.4	512.75	446.01	576.41	391.04	600.13	583.63	505.97	751.91	475.24	310.25	212.24	208.04	253.21	488.23	182.04
Ptpn6		NM_013545.2	NM_013545.2:1691	Endogenous	mRNA	100	567.65	295.74	459.05	519.52	415.83	318.74	399.6	411.44	313.36	484.2	403.7	308.06	180.02	281.77	687.87	450.56	355.92	153.6	435.46
Ptprc		NM_011210.3	NM_011210.3:2320	Endogenous	mRNA	100	642.02	397.9	455.49	522.22	343.92	334.23	493.31	527.06	374.91	600.92	557.11	290.45	391.24	363.26	812.94	796.5	636.2	327.77	539.93
Rae1		NM_175112.5	NM_175112.5:1485	Endogenous	mRNA	100	406.53	526.96	434.14	462.7	425.21	483.64	470.32	455.65	444.85	443.13	499.25	474.03	537.65	450.64	352.46	278.18	436.34	537.61	369.26
Rag1		NM_009019.2	NM_009019.2:1945	Endogenous	mRNA	75	17.35	21.51	28.47	37.88	34.39	14.39	10.61	30.6	12.59	30.26	18.84	13.83	38.4	4.91	11.37	7.13	8.76	4.11	11.38
Rag2		NM_009020.3	NM_009020.3:1318	Endogenous	mRNA	79.17	7.44	10.75	42.7	21.65	15.63	14.39	21.22	40.8	23.78	38.91	21.53	23.89	7.2	10.8	22.74	16.64	9.55	8.23	12.41
Rela		NM_009045.4	NM_009045.4:645	Endogenous	mRNA	100	401.57	287.67	284.68	346.35	287.64	294.39	295.28	285.63	260.2	369.63	328.35	235.13	285.63	304.36	468.06	381.61	457.84	257.83	428.22
Relb		NM_009046.2	NM_009046.2:2013	Endogenous	mRNA	100	190.87	120.98	195.72	154.23	153.2	132.81	125.54	221.02	163.67	177.25	153.41	121.97	192.02	171.81	295.62	291.26	257.19	131.66	267.9
Rorc		NM_011281.2	NM_011281.2:1687	Endogenous	mRNA	95.83	138.81	139.8	131.66	227.29	134.44	110.67	182.12	166.62	176.26	185.9	192.43	159.69	228.02	132.54	117.49	85.59	117.05	172.8	87.92
Runx1		NM_001111021.1	NM_001111021.1:3055	Endogenous	mRNA	100	146.25	134.43	153.02	135.29	106.3	99.61	106.09	139.41	118.91	136.18	127.84	103.1	91.21	125.67	270.98	206.85	226.93	94.63	224.45
Runx3		NM_019732.2	NM_019732.2:100	Endogenous	mRNA	91.67	14.87	26.89	42.7	29.76	34.39	7.75	31.83	47.61	26.58	41.07	25.57	13.83	14.4	13.75	28.42	21.4	12.74	15.09	16.55
S100a8		NM_013650.2	NM_013650.2:227	Endogenous	mRNA	100	62585.4	39806.6	7718.41	34615.6	35042.4	20415.9	19528.9	91428.8	17549.4	21771.6	36780.1	8218.21	5256.49	9256.32	7487.04	12115.1	16052.4	5027.71	12254.9
S100a9		NM_009114.2	NM_009114.2:112	Endogenous	mRNA	100	71407.6	44344.9	8202.36	36312.2	39998	23181.6	22223.5	101191	18641.9	23630.5	41905.8	8735	6999.05	11455.5	10001.7	15158.5	20782.1	6090.57	15967.2
Sele		NM_011345.2	NM_011345.2:2575	Endogenous	mRNA	91.67	24.79	16.13	28.47	35.18	25.01	17.71	26.52	64.61	32.17	45.39	26.91	25.15	7.2	25.53	20.84	33.29	14.33	23.31	20.69
Sell		NM_001164059.1	NM_001164059.1:664	Endogenous	mRNA	100	230.53	137.12	135.22	108.23	153.2	88.54	111.39	231.22	130.1	121.05	122.46	61.61	96.01	99.16	155.39	178.32	347.96	74.06	188.25
Selplg		NM_009151.3	NM_009151.3:2210	Endogenous	mRNA	100	17.35	32.26	28.47	32.47	28.14	19.92	30.06	23.8	19.58	34.59	28.26	26.4	19.2	21.6	11.37	24.96	15.92	15.09	19.65
Serping1		NM_009776.3	NM_009776.3:1480	Endogenous	mRNA	100	109.07	67.21	131.66	102.82	131.32	77.47	114.93	146.22	110.51	108.08	109	88.02	122.41	104.07	70.11	84.41	74.85	142.63	85.85
Sh2d1a		NM_011364.3	NM_011364.3:250	Endogenous	mRNA	95.83	17.35	29.57	17.79	16.23	21.89	7.75	15.91	20.4	12.59	21.62	14.8	17.6	19.2	14.73	9.47	10.7	13.54	19.2	11.38
Sigirr		NM_023059.3	NM_023059.3:800	Endogenous	mRNA	100	49.58	29.57	56.94	46	28.14	26.56	47.74	34	41.97	34.59	33.64	22.63	33.6	19.64	24.63	21.4	21.5	19.2	22.76
Ski		NM_011385.2	NM_011385.2:1210	Endogenous	mRNA	100	743.65	610.3	676.12	757.63	672.21	568.86	604.7	697.07	538.58	704.68	614.97	611.09	619.26	447.7	585.55	517.13	622.67	569.15	487.18
Slamf1		NM_013730.4	NM_013730.4:95	Endogenous	mRNA	100	32.22	43.02	42.7	21.65	46.9	14.39	21.22	68.01	22.38	38.91	21.53	28.92	19.2	15.71	28.42	32.1	19.11	17.83	28.96
Slamf7		NM_144539.5	NM_144539.5:750	Endogenous	mRNA	100	32.22	45.71	53.38	32.47	21.89	42.06	28.29	40.8	36.37	47.56	51.14	31.43	33.6	28.47	56.85	61.82	35.83	28.8	22.76
Smad3		NM_016769.3	NM_016769.3:1845	Endogenous	mRNA	100	756.04	707.09	914.54	819.86	787.89	735.98	691.33	646.07	702.25	670.09	802.02	573.36	432.04	491.88	494.59	398.25	519.15	566.41	502.69
Smad5		NM_008541.2	NM_008541.2:2630	Endogenous	mRNA	100	436.27	360.27	476.84	392.34	409.58	409.49	268.75	377.44	451.85	367.47	298.74	396.07	444.04	402.53	267.19	287.69	325.67	492.35	295.82
Socs1		NM_009896.2	NM_009896.2:1020	Endogenous	mRNA	100	34.7	61.84	64.05	62.23	43.77	32.1	38.9	68.01	36.37	43.23	33.64	38.98	33.6	50.07	64.43	42.8	52.55	46.63	56.89
Socs3		NM_007707.2	NM_007707.2:585	Endogenous	mRNA	100	689.11	489.32	398.55	446.46	422.08	306.56	463.25	584.86	428.07	549.04	399.67	396.07	252.02	514.46	1002.44	682.38	656.11	288	704.39
Spn		NM_001037810.1	NM_001037810.1:726	Endogenous	mRNA	100	52.06	43.02	64.05	83.88	62.53	36.52	67.19	91.81	53.16	79.98	68.63	36.46	72.01	46.14	72.01	126.01	66.09	67.2	57.92
Src		NM_001025395.2	NM_001025395.2:968	Endogenous	mRNA	100	580.05	604.92	594.27	592.58	597.17	699.45	588.78	649.47	542.78	527.43	614.97	616.11	578.45	507.59	397.94	403.01	625.85	556.81	500.62
Stat1		NM_009283.3	NM_009283.3:1590	Endogenous	mRNA	100	180.95	158.62	174.37	197.53	146.95	187.04	189.19	244.83	194.45	250.74	223.38	191.12	309.63	269.01	272.88	262.73	311.33	209.83	292.72
Stat2		NM_019963.1	NM_019963.1:1955	Endogenous	mRNA	100	307.37	336.07	259.77	397.76	272.01	348.62	374.84	268.63	332.94	328.56	370.06	339.49	264.02	226.79	123.17	142.66	340.79	253.72	189.29
Stat3		NM_213659.2	NM_213659.2:2130	Endogenous	mRNA	100	441.23	322.63	345.18	419.4	397.07	390.68	358.93	404.64	320.35	378.28	336.42	310.57	348.03	360.32	538.17	543.29	548.61	309.95	557.51
Stat4		NM_011487.4	NM_011487.4:1816	Endogenous	mRNA	95.83	32.22	32.26	56.94	37.88	28.14	15.49	30.06	64.61	18.19	28.1	29.6	12.57	26.4	13.75	24.63	21.4	19.11	30.17	16.55
Stat5a		NM_011488.2	NM_011488.2:1545	Endogenous	mRNA	100	109.07	75.28	96.08	81.17	59.4	54.23	61.88	81.61	78.34	73.49	79.4	42.75	50.4	67.74	49.27	74.89	68.48	54.86	76.54
Stat5b		NM_011489.3	NM_011489.3:4855	Endogenous	mRNA	100	143.77	215.08	220.63	143.41	175.09	152.73	187.42	159.82	137.09	192.38	165.52	147.11	182.42	175.74	191.39	172.38	206.23	216.69	202.73
Stat6		NM_009284.2	NM_009284.2:3465	Endogenous	mRNA	100	505.68	295.74	380.76	392.34	309.53	264.51	348.32	387.64	274.19	350.18	329.69	294.23	194.42	292.57	456.69	394.68	405.29	261.95	390.98
Syk		NM_011518.2	NM_011518.2:3970	Endogenous	mRNA	100	361.91	217.77	284.68	305.76	278.26	169.33	242.23	343.44	216.83	289.65	242.22	203.69	134.41	165.92	394.15	375.66	381.4	135.77	311.34
Tagap		NM_145968.2	NM_145968.2:350	Endogenous	mRNA	100	589.96	599.55	423.46	432.93	378.31	309.89	555.19	564.46	519	607.41	516.74	447.63	588.05	516.42	1161.62	773.91	863.13	381.26	726.11
Tal1		NM_011527.2	NM_011527.2:2490	Endogenous	mRNA	100	76.84	75.28	117.43	105.53	59.4	67.51	74.26	81.61	92.33	86.46	76.7	45.27	31.2	58.91	73.9	85.59	45.39	50.74	93.09
Tap1		NM_001161730.1	NM_001161730.1:856	Endogenous	mRNA	100	143.77	94.1	128.11	113.64	96.92	80.79	164.44	146.22	137.09	188.06	154.75	129.51	172.82	135.49	210.34	233.01	221.36	127.54	173.77
Tapbp		NM_009318.2	NM_009318.2:2195	Endogenous	mRNA	100	215.66	153.25	192.16	216.47	175.09	151.62	176.81	214.22	176.26	198.87	218	157.17	168.02	175.74	306.99	256.78	218.17	134.4	224.45
Tbk1		NM_019786.4	NM_019786.4:440	Endogenous	mRNA	100	738.69	768.92	633.41	795.51	891.07	915.27	790.35	646.07	696.66	706.84	855.85	803.46	967.29	703.94	441.53	448.18	656.11	879.09	548.2
Tbx21		NM_019507.1	NM_019507.1:625	Endogenous	mRNA	91.67	34.7	37.64	42.7	24.35	34.39	21.03	30.06	47.61	25.18	10.81	29.6	20.12	16.8	13.75	13.26	19.02	14.33	20.57	20.69
Tcf4		NM_013685.1	NM_013685.1:3045	Endogenous	mRNA	100	1229.5	1188.34	1092.46	1201.39	1303.77	1381.2	1154.58	1176.52	1523.42	1115.38	1256.86	1474.9	1682.56	1649.41	854.63	1009.3	1191.98	1977.62	1165.71
Tcf7		NM_009331.3	NM_009331.3:1810	Endogenous	mRNA	95.83	42.14	61.84	46.26	48.7	28.14	55.34	31.83	23.8	43.37	38.91	34.99	44.01	31.2	40.25	39.79	54.69	54.94	69.94	40.34
Tfrc		NM_011638.3	NM_011638.3:1930	Endogenous	mRNA	100	780.83	733.97	975.03	919.98	1150.57	1387.84	1133.36	809.29	1047.79	773.85	948.7	1315.22	1226.51	1495.27	498.38	606.29	830.49	1597.73	791.27
Tgfb1		NM_011577.1	NM_011577.1:1470	Endogenous	mRNA	100	508.16	274.23	423.46	465.4	412.7	295.5	401.36	394.44	282.58	408.54	316.23	260.28	220.82	266.07	623.45	578.95	504.03	224.92	456.15
Tgfb2		NM_009367.1	NM_009367.1:1685	Endogenous	mRNA	83.33	47.1	64.53	46.26	75.76	81.29	57.55	53.04	44.2	40.57	64.85	55.17	59.1	16.8	26.51	47.37	48.74	30.26	31.54	31.03
Tgfb3		NM_009368.2	NM_009368.2:2410	Endogenous	mRNA	83.33	54.53	72.59	67.61	75.76	84.42	66.4	72.49	74.81	62.95	99.43	82.09	81.73	108.01	89.34	54.95	76.08	88.38	120.69	84.82
Tgfbi		NM_009369.4	NM_009369.4:1295	Endogenous	mRNA	100	252.84	188.2	234.86	167.76	181.34	163.8	178.58	217.62	138.49	138.34	181.67	133.28	223.22	246.43	377.1	332.87	413.25	211.2	261.69
Tgfbr1		NM_009370.2	NM_009370.2:4425	Endogenous	mRNA	100	3314.19	2185.79	2697.35	2754.53	2298.02	1888.09	2500.12	2189.83	1979.46	2654.44	2434.33	1791.76	1363.33	1799.62	3098.28	2727.13	2286.82	1239.78	2489.67
Tgfbr2		NM_009371.2	NM_009371.2:475	Endogenous	mRNA	100	580.05	486.63	540.89	614.22	509.63	428.31	578.18	571.26	509.2	650.64	450.8	446.37	357.63	462.42	1135.09	905.87	774.75	344.23	774.72
Thy1		NM_009382.3	NM_009382.3:425	Endogenous	mRNA	100	404.05	543.09	569.36	470.81	687.84	739.3	703.71	612.06	537.18	533.91	594.79	672.7	472.84	354.43	236.87	336.43	336.02	390.86	396.15
Tigit		NM_001146325.1	NM_001146325.1:730	Endogenous	mRNA	95.83	22.31	26.89	56.94	46	25.01	15.49	26.52	34	20.98	38.91	17.49	13.83	24	11.78	24.63	15.45	18.31	20.57	23.79
Tirap		NM_001177847.1	NM_001177847.1:200	Endogenous	mRNA	100	86.76	80.66	96.08	73.06	56.28	38.74	51.28	91.81	60.15	71.33	48.44	42.75	50.4	33.38	64.43	40.42	61.31	49.37	39.31
Tlr1		NM_030682.1	NM_030682.1:805	Endogenous	mRNA	100	116.5	72.59	113.87	148.82	81.29	73.04	83.1	132.61	88.13	123.21	95.54	93.05	84.01	76.58	157.28	137.9	113.07	79.54	106.54
Tlr2		NM_011905.2	NM_011905.2:255	Endogenous	mRNA	100	250.36	115.61	145.9	173.17	159.45	119.53	189.19	190.42	163.67	226.97	166.86	133.28	285.63	286.68	667.03	582.52	462.62	209.83	456.15
Tlr3		NM_126166.2	NM_126166.2:1165	Endogenous	mRNA	100	49.58	91.41	74.73	83.88	40.65	57.55	44.2	102.01	57.36	77.82	48.44	51.55	81.61	90.32	85.27	105.8	97.14	85.03	107.57
Tlr4		NM_021297.2	NM_021297.2:2510	Endogenous	mRNA	100	309.85	236.59	298.91	257.05	209.48	167.12	245.77	244.83	249.01	209.67	252.99	208.72	124.81	202.25	233.08	224.68	170.4	154.97	190.32
Tlr5		NM_016928.2	NM_016928.2:560	Endogenous	mRNA	100	47.1	56.46	88.96	64.94	53.15	39.84	63.65	88.41	53.16	64.85	37.68	46.52	33.6	36.33	72.01	46.36	38.22	31.54	45.51
Tlr8		NM_133212.2	NM_133212.2:110	Endogenous	mRNA	100	84.28	51.08	53.38	70.35	68.78	42.06	58.35	125.81	62.95	69.17	68.63	52.81	67.21	44.18	43.58	74.89	66.88	48	36.2
Tlr9		NM_031178.2	NM_031178.2:1801	Endogenous	mRNA	100	255.32	190.89	263.33	300.35	200.1	129.49	240.46	248.23	177.66	255.07	205.89	138.31	93.61	110.94	225.5	221.12	198.27	89.14	188.25
Tmem173		NM_028261.1	NM_028261.1:130	Endogenous	mRNA	100	76.84	86.03	99.64	86.59	68.78	60.87	84.87	98.61	47.56	110.24	60.56	52.81	52.8	53.02	51.16	53.5	60.51	54.86	43.44
Tnf		NM_013693.1	NM_013693.1:1135	Endogenous	mRNA	100	141.29	112.92	142.34	102.82	128.19	87.43	129.07	159.82	96.52	153.47	137.26	99.33	204.02	355.41	655.66	607.48	466.6	245.49	659.91
Tnfaip3		NM_009397.2	NM_009397.2:232	Endogenous	mRNA	100	3068.79	2274.51	1757.9	2224.19	1238.11	1033.69	2291.48	2570.67	1716.47	2714.96	2007.75	1526.46	1188.11	1585.59	3757.73	2731.88	2592.58	905.15	3083.38
Tnfaip6		NM_009398.2	NM_009398.2:620	Endogenous	mRNA	100	116.5	150.56	131.66	129.88	118.81	112.89	67.19	91.81	104.92	77.82	98.23	119.45	283.23	216.98	92.85	80.84	117.84	220.8	137.57
Tnfrsf11a		NM_009399.3	NM_009399.3:3870	Endogenous	mRNA	100	126.42	145.18	174.37	200.23	178.21	173.76	141.45	153.02	170.67	185.9	176.28	169.75	105.61	157.09	221.71	166.43	165.62	190.63	188.25
Tnfrsf13b		NM_021349.1	NM_021349.1:340	Endogenous	mRNA	100	104.11	67.21	106.76	78.47	78.16	55.34	72.49	136.01	64.35	95.11	57.86	60.35	52.8	50.07	92.85	72.52	62.9	46.63	85.85
Tnfrsf13c		NM_028075.2	NM_028075.2:1170	Endogenous	mRNA	83.33	29.75	21.51	28.47	21.65	15.63	16.6	15.91	40.8	19.58	30.26	18.84	20.12	24	15.71	15.16	24.96	9.55	16.46	19.65
Tnfrsf14		NM_178931.2	NM_178931.2:625	Endogenous	mRNA	100	163.6	83.34	103.2	94.7	121.94	85.22	123.77	142.82	104.92	175.09	139.95	77.96	50.4	84.43	153.49	150.98	125.01	68.57	113.78
Tnfrsf17		NM_011608.1	NM_011608.1:140	Endogenous	mRNA	100	116.5	110.23	81.85	108.23	115.68	77.47	143.22	91.81	92.33	108.08	110.35	74.19	40.8	67.74	75.8	74.89	61.31	43.89	47.58
Tnfrsf1b		NM_011610.3	NM_011610.3:3270	Endogenous	mRNA	100	228.05	150.56	174.37	178.58	175.09	131.7	198.03	197.22	144.09	233.45	196.47	138.31	91.21	94.25	238.77	247.27	238.87	106.97	242.04
Tnfrsf4		NM_011659.2	NM_011659.2:320	Endogenous	mRNA	100	22.31	40.33	67.61	32.47	71.91	58.66	38.9	30.6	53.16	36.75	30.95	50.3	96.01	72.65	39.79	68.95	75.64	111.09	57.92
Tnfrsf8		NM_009401.2	NM_009401.2:1275	Endogenous	mRNA	95.83	14.87	32.26	46.26	48.7	18.76	17.71	31.83	30.6	13.99	19.45	12.11	16.35	14.4	12.76	34.11	14.27	16.72	24.69	19.65
Tnfrsf9		NM_001077508.1	NM_001077508.1:1590	Endogenous	mRNA	79.17	12.39	16.13	28.47	5.41	25.01	15.49	3.54	23.8	18.19	12.97	10.77	8.8	4.8	13.75	7.58	9.51	8.76	15.09	7.24
Tnfsf10		NM_009425.2	NM_009425.2:2055	Endogenous	mRNA	100	37.18	45.71	88.96	59.53	15.63	37.63	35.36	98.61	46.16	60.52	36.33	38.98	43.2	32.4	39.79	42.8	37.42	42.51	40.34
Tnfsf11		NM_011613.3	NM_011613.3:615	Endogenous	mRNA	75	9.92	18.82	17.79	10.82	15.63	12.17	8.84	17	11.19	19.45	12.11	18.86	14.4	9.82	15.16	8.32	6.37	8.23	8.27
Tnfsf12		NM_011614.3	NM_011614.3:1215	Endogenous	mRNA	100	86.76	83.34	99.64	78.47	75.04	74.15	61.88	139.41	78.34	84.3	76.7	49.04	93.61	73.63	138.33	97.48	113.86	80.92	94.13
Tnfsf13b		NM_033622.1	NM_033622.1:225	Endogenous	mRNA	100	79.32	37.64	92.52	54.12	53.15	30.99	51.28	105.41	44.77	71.33	49.79	38.98	72.01	69.71	138.33	115.31	98.73	68.57	88.95
Tnfsf14		NM_019418.2	NM_019418.2:1060	Endogenous	mRNA	100	47.1	32.26	53.38	37.88	62.53	16.6	33.59	85.01	44.77	54.04	28.26	22.63	28.8	23.56	41.69	23.78	33.44	31.54	26.89
Tnfsf15		NM_177371.3	NM_177371.3:4695	Endogenous	mRNA	91.67	22.31	24.2	49.82	37.88	18.76	13.28	31.83	64.61	19.58	38.91	14.8	21.38	14.4	11.78	17.05	15.45	12.74	13.71	20.69
Tnfsf18		NM_183391.3	NM_183391.3:1445	Endogenous	mRNA	79.17	9.92	32.26	35.59	37.88	21.89	15.49	28.29	44.2	34.97	28.1	17.49	21.38	40.8	12.76	17.05	20.21	14.33	17.83	16.55
Tnfsf8		NM_009403.2	NM_009403.2:125	Endogenous	mRNA	91.67	17.35	16.13	10.68	32.47	15.63	21.03	15.91	51.01	12.59	23.78	22.88	12.57	7.2	9.82	30.32	32.1	11.15	19.2	23.79
Tollip		NM_023764.3	NM_023764.3:260	Endogenous	mRNA	100	587.48	494.69	519.54	581.75	531.51	619.77	664.81	523.66	588.94	635.51	617.67	589.71	631.26	513.48	424.47	411.33	577.28	538.98	557.51
Traf1		NM_009421.3	NM_009421.3:1420	Endogenous	mRNA	100	39.66	18.82	28.47	29.76	25.01	25.45	15.91	23.8	41.97	32.42	32.3	25.15	28.8	25.53	41.69	58.25	31.85	32.91	27.93
Traf2		NM_009422.2	NM_009422.2:262	Endogenous	mRNA	100	84.28	115.61	96.08	94.7	78.16	54.23	63.65	57.81	85.33	62.69	55.17	59.1	52.8	50.07	79.59	59.44	70.87	57.6	66.2
Traf3		NM_001048206.1	NM_001048206.1:6385	Endogenous	mRNA	100	208.22	217.77	320.27	251.64	272.01	264.51	240.46	299.23	221.03	211.84	216.65	199.92	156.01	127.63	128.86	114.13	134.57	175.54	156.19
Traf4		NM_009423.4	NM_009423.4:2210	Endogenous	mRNA	100	156.17	129.05	206.39	124.47	193.85	150.52	134.38	282.23	120.31	172.93	139.95	95.56	136.81	110.94	109.91	133.15	101.12	134.4	145.84
Traf5		NM_011633.1	NM_011633.1:1940	Endogenous	mRNA	100	84.28	110.23	128.11	89.29	93.8	92.97	104.32	139.41	111.91	114.56	102.27	70.41	76.81	85.42	123.17	123.64	117.05	109.72	152.05
Traf6		NM_009424.2	NM_009424.2:980	Endogenous	mRNA	100	180.95	150.56	188.6	181.29	171.96	183.72	217.48	190.42	181.86	183.74	156.1	197.41	187.22	178.69	191.39	148.6	179.16	194.74	181.01
Trem1		NM_021406.3	NM_021406.3:290	Endogenous	mRNA	100	319.77	177.44	113.87	189.41	162.58	84.11	137.91	367.24	134.3	136.18	157.44	74.19	120.01	83.45	191.39	213.99	405.29	83.66	199.63
Trem2		NM_031254.2	NM_031254.2:646	Endogenous	mRNA	100	1447.64	1204.47	960.8	1079.62	1022.38	950.68	1075.02	1016.71	1036.59	1076.47	1007.91	899.02	921.69	1172.26	2023.83	1691.68	1113.15	859.89	1208.12
Trp53		NM_011640.1	NM_011640.1:1835	Endogenous	mRNA	100	151.21	118.3	202.83	124.47	118.81	139.45	150.29	159.82	127.3	151.31	127.84	104.36	100.81	107.02	98.54	106.99	117.05	123.43	112.74
Tslp		NM_021367.1	NM_021367.1:638	Endogenous	mRNA	91.67	14.87	34.95	35.59	16.23	40.65	12.17	14.14	20.4	20.98	30.26	16.15	16.35	19.2	8.84	20.84	9.51	11.15	10.97	12.41
Tyk2		NM_018793.2	NM_018793.2:3465	Endogenous	mRNA	100	163.6	164	153.02	184	187.59	166.01	196.26	159.82	207.04	203.19	207.23	184.83	103.21	115.85	121.28	120.07	110.68	112.46	118.95
Tyrobp		NM_011662.2	NM_011662.2:130	Endogenous	mRNA	100	5175.79	3487.04	3515.81	3934.27	3905.06	2920.67	3631.72	4733.3	3484.69	3962.2	4085.48	2733.54	2354.62	4027.3	3918.8	4217.89	2506.59	2534.43	2558.97
Ube2l3		NM_009456.2	NM_009456.2:1817	Endogenous	mRNA	100	322.25	338.76	462.61	351.76	403.33	364.11	291.74	438.65	349.73	337.21	290.67	357.09	237.62	239.56	327.83	275.8	277.09	242.75	280.31
Vcam1		NM_011693.2	NM_011693.2:1440	Endogenous	mRNA	100	76.84	83.34	60.49	83.88	53.15	64.19	44.2	81.61	65.75	84.3	49.79	71.67	74.41	82.47	90.96	110.56	84.4	89.14	112.74
Vtn		NM_011707.2	NM_011707.2:1385	Endogenous	mRNA	100	366.87	338.76	419.9	343.64	365.81	347.51	219.25	312.83	362.32	317.75	305.47	328.18	345.63	349.52	217.92	380.42	316.91	481.38	305.13
Xbp1		NM_013842.2	NM_013842.2:825	Endogenous	mRNA	100	850.24	774.3	793.55	846.92	787.89	795.74	921.19	901.09	940.07	776.01	750.89	811.01	753.67	710.82	797.78	786.99	866.32	777.61	967.11
Xcl1		NM_008510.1	NM_008510.1:103	Endogenous	mRNA	100	49.58	40.33	110.31	59.53	34.39	35.42	53.04	68.01	51.76	51.88	39.02	33.95	31.2	21.6	36	34.48	23.89	28.8	24.82
Xcr1		NM_011798.4	NM_011798.4:350	Endogenous	mRNA	75	22.31	29.57	39.14	13.53	21.89	22.13	26.52	44.2	27.98	12.97	17.49	20.12	26.4	13.75	9.47	14.27	11.94	8.23	10.34
Zap70		NM_009539.2	NM_009539.2:1030	Endogenous	mRNA	100	37.18	32.26	78.29	48.7	46.9	39.84	51.28	95.21	54.56	64.85	51.14	47.78	40.8	32.4	32.21	30.91	24.68	41.14	37.24
Zbtb7b		NM_009565.4	NM_009565.4:2178	Endogenous	mRNA	100	394.13	258.1	266.89	305.76	228.24	208.07	189.19	282.23	188.85	322.08	238.19	192.38	100.81	146.29	126.96	133.15	109.88	104.23	130.33
Zeb1		NM_011546.2	NM_011546.2:4150	Endogenous	mRNA	100	416.44	371.02	419.9	405.87	465.86	561.11	429.65	404.64	535.78	421.51	444.07	557.02	700.87	698.05	411.21	394.68	496.86	751.55	458.21
Alas1		NM_020559.2	NM_020559.2:1034	Housekeeping	mRNA	100	280.11	279.61	238.42	278.7	303.28	299.92	295.28	248.23	339.94	298.3	285.28	300.51	302.43	285.7	229.29	205.66	258.78	315.43	228.59
Eef1g		NM_026007.4	NM_026007.4:338	Housekeeping	mRNA	100	438.75	462.43	444.81	524.93	372.06	462.61	397.83	431.85	360.92	443.13	441.38	414.93	374.43	342.64	507.85	485.03	444.31	338.75	515.1
G6pdx		NM_008062.2	NM_008062.2:2030	Housekeeping	mRNA	100	118.98	118.3	106.76	129.88	137.57	102.93	125.54	170.02	125.9	99.43	146.68	129.51	165.62	161.01	198.97	200.91	179.95	156.34	178.94
Gapdh		NM_001001303.1	NM_001001303.1:890	Housekeeping	mRNA	100	5889.69	6796.64	7348.32	6959.38	6572.01	6896.05	6888.59	6902.73	7548.53	7211.07	6685.33	6886.65	4699.64	6273.64	6198.45	6697.75	5032.29	5255.37	6610.5
Gusb		NM_010368.1	NM_010368.1:1735	Housekeeping	mRNA	100	366.87	255.41	352.29	327.4	240.74	278.9	281.13	306.03	230.82	272.36	270.48	240.16	242.42	263.12	471.85	380.42	386.98	218.06	378.57
Hprt		NM_013556.2	NM_013556.2:30	Housekeeping	mRNA	100	208.22	188.2	252.65	235.41	250.12	221.35	231.62	200.62	200.04	155.63	216.65	228.84	220.82	171.81	149.7	130.77	148.1	190.63	132.4
Oaz1		NM_008753.4	NM_008753.4:809	Housekeeping	mRNA	100	1018.8	951.75	1021.29	938.92	1000.5	1107.84	990.15	975.9	1061.77	886.25	948.7	1150.5	967.29	1054.44	1152.14	1186.43	1172.08	1175.33	1123.3
Polr1b		NM_009086.2	NM_009086.2:2795	Housekeeping	mRNA	100	123.94	129.05	85.4	78.47	100.05	119.53	111.39	125.81	95.13	140.5	107.65	100.59	122.41	76.58	47.37	61.82	94.75	89.14	59.99
Polr2a		NM_009089.2	NM_009089.2:2220	Housekeeping	mRNA	100	552.78	454.36	615.62	616.93	640.94	599.85	643.6	428.45	728.83	536.07	487.14	734.31	1068.1	874.78	703.03	670.49	997.7	994.3	742.66
Ppia		NM_008907.1	NM_008907.1:390	Housekeeping	mRNA	100	2679.61	2613.27	2526.54	2584.06	2751.37	2885.25	2432.93	2387.05	2725.08	2701.99	2694.05	2609.06	1850.57	2794.18	2281.55	2500.06	1633.9	2186.08	2033.52
Rpl19		NM_009078.2	NM_009078.2:92	Housekeeping	mRNA	100	3034.08	2919.76	2832.57	2795.12	2757.62	2797.82	2890.88	3033.12	3002.07	3341.82	3222.9	2866.82	2781.86	3819.16	3839.21	4253.56	2639.56	2936.26	3287.15
Sdha		NM_023281.1	NM_023281.1:250	Housekeeping	mRNA	100	349.51	451.68	306.03	332.82	365.81	441.59	381.91	329.83	362.32	389.09	406.39	435.05	571.25	524.28	435.84	406.57	531.89	606.18	442.7
Tbp		NM_013684.3	NM_013684.3:70	Housekeeping	mRNA	100	359.43	443.61	437.7	435.64	403.33	353.05	380.15	397.84	419.67	341.53	390.25	407.39	420.04	289.63	231.19	231.82	320.89	445.72	338.23
Tubb5		NM_011655.4	NM_011655.4:2260	Housekeeping	mRNA	100	173.52	190.89	213.51	167.76	184.47	133.91	169.74	210.82	165.07	252.91	164.17	118.19	110.41	159.05	236.87	247.27	167.21	123.43	232.73	average neg con		std dev
NEG_A		ERCC_00096.1	ERCC_00096.1:230	Negative	SYSTEM	45.83	10	12	16	16	9	6	24	19	20	17	28	12	17	9	17	13	20	17	19	15.8421		6.50465
NEG_B		ERCC_00041.1	ERCC_00041.1:440	Negative	SYSTEM	20.83	11	13	13	12	10	17	13	16	13	9	9	15	13	12	10	10	24	14	13	13
NEG_C		ERCC_00019.1	ERCC_00019.1:140	Negative	SYSTEM	95.83	22	34	16	26	23	23	26	27	25	14	24	17	26	20	26	23	23	29	22	23.4737		manual threshholding
NEG_D		ERCC_00076.1	ERCC_00076.1:355	Negative	SYSTEM	4.17	6	7	11	14	8	7	15	11	7	7	8	13	6	8	16	17	10	7	11	9.94737		35.9
NEG_E		ERCC_00098.1	ERCC_00098.1:785	Negative	SYSTEM	45.83	21	13	14	18	10	16	13	21	15	14	19	13	12	14	19	15	19	21	23	16.3158
NEG_F		ERCC_00126.1	ERCC_00126.1:220	Negative	SYSTEM	91.67	21	15	27	21	13	16	21	20	30	27	17	28	8	21	33	26	26	21	19	21.5789
NEG_G		ERCC_00144.1	ERCC_00144.1:15	Negative	SYSTEM	4.17	10	5	7	10	18	6	13	14	8	14	7	13	9	11	11	9	15	17	7	10.7368
NEG_H		ERCC_00154.1	ERCC_00154.1:115	Negative	SYSTEM	8.33	4	7	7	17	5	7	13	13	9	15	11	9	4	15	10	13	11	15	13	10.4211
POS_A		ERCC_00117.1	ERCC_00117.1:385	Positive	SYSTEM	100	33412	34646	38578	38346	33249	39903	43648	47080	49944	43628	43223	44353	35329	40111	44058	46589	47172	51061	36957
POS_B		ERCC_00112.1	ERCC_00112.1:695	Positive	SYSTEM	100	11715	13025	14156	13957	12378	15363	15946	17330	18026	16162	15804	16213	13537	14868	16778	16570	17099	19514	14053
POS_C		ERCC_00002.1	ERCC_00002.1:850	Positive	SYSTEM	100	3811	3984	4264	4364	3788	4579	4785	5214	5300	4838	4713	4831	4031	4390	4815	4901	5059	5410	4146
POS_D		ERCC_00092.1	ERCC_00092.1:540	Positive	SYSTEM	100	747	780	796	906	753	935	964	993	1167	945	964	921	821	919	981	1003	988	999	820
POS_E		ERCC_00035.1	ERCC_00035.1:485	Positive	SYSTEM	100	144	131	148	162	148	183	169	182	187	159	177	169	134	169	168	178	192	192	152
POS_F		ERCC_00034.1	ERCC_00034.1:195	Positive	SYSTEM	100	63	56	76	62	66	98	94	101	100	89	68	86	67	76	80	82	81	84	76

## Sheet: Young Con vs Old Con
								Young Con					Old Con
Probe Name	Annotation	Accession #	NS Probe ID	Class Name	Analyte Type	20191210_30102427180621-01_M Young Con 1_01.RCC	20191210_30102427180621-01_M Young Con 2_02.RCC	20191210_30102427180621-01_M Young Con 3_03.RCC	20191211_30102427210621-01_M Young Con 4_01.RCC	20191211_30102427210621-01_M Young Con 5_02.RCC	20191211_30102427210621-01_M Young Con 6_03.RCC	20191210_30102427180621-01_M Old Con Y022_08.RCC	20191211_30102427210621-01_M Old Con Y023 + Y078_07.RCC	20191211_30102427210621-01_M Old Con Y076_08.RCC
						20191210_30102427180621-01_M Young Con 1_01.RCC	20191210_30102427180621-01_M Young Con 2_02.RCC	20191210_30102427180621-01_M Young Con 3_03.RCC	20191211_30102427210621-01_M Young Con 4_01.RCC	20191211_30102427210621-01_M Young Con 5_02.RCC	20191211_30102427210621-01_M Young Con 6_03.RCC	20191210_30102427180621-01_M Old Con Y022_08.RCC	20191211_30102427210621-01_M Old Con Y023 + Y078_07.RCC	20191211_30102427210621-01_M Old Con Y076_08.RCC
															fold change old/young				Discovery?	P value	Mean of Young Control	Mean of Old Infected	Difference	SE of difference	t ratio	df	q value
Abcb10		NM_019552.2	NM_019552.2:1090	Endogenous	mRNA	76.84	107.54	60.49	86.59	87.54	73.04	98.41	83.45	64.43	1.0011	Abcb10		Abcb10	No	0.208798	82.01	68.78	13.23	9.677	1.367	8	0.282733
Abcb1a		NM_011076.1	NM_011076.1:2600	Endogenous	mRNA	114.03	53.77	131.66	110.94	62.53	94.07	98.41	127.63	100.43	1.15157	Abcb1a		Abcb1a	No	0.228193	94.5	121.5	-26.98	20.67	1.305	8	0.296831
Abcf1		NM_013854.1	NM_013854.1:875	Endogenous	mRNA	233.01	215.08	209.95	240.82	243.87	214.71	160.82	146.29	181.92	0.720518	Abcf1		Abcf1	Yes	7.5e-05	226.2	153.9	72.33	9.754	7.415	8	0.004653
Abl1		NM_009594.3	NM_009594.3:4216	Endogenous	mRNA	240.45	190.89	213.51	173.17	212.61	227.99	242.42	217.96	242.56	1.117	Abl1		Abl1	No	0.322086	209.8	229.3	-19.54	18.51	1.055	8	0.380968
Adal		NM_029475.1	NM_029475.1:1202	Endogenous	mRNA	128.9	145.18	135.22	197.53	187.59	191.46	196.82	171.81	83.38	0.916968	Adal		Adal	No	0.125298	164.3	123.2	41.15	24.04	1.712	8	0.198395
Ahr		NM_013464.4	NM_013464.4:1327	Endogenous	mRNA	61.97	51.08	53.38	56.82	68.78	59.76	24	26.51	32.21	0.470281	Ahr		Ahr	Yes	0.000282	58.63	27.59	31.04	5.068	6.125	8	0.009801
Aicda		NM_009645.2	NM_009645.2:552	Endogenous	mRNA	22.31	34.95	17.79	21.65	6.25	14.39	7.2	9.82	13.26	0.516107	Aicda		Aicda	No	0.085238	19.56	9.053	10.5	5.351	1.963	8	0.156459
Aire		NM_009646.1	NM_009646.1:656	Endogenous	mRNA	9.92	21.51	17.79	18.94	37.52	15.49	31.2	14.73	18.95	1.07089	Aire		Aire	No	0.07949	20.2	9.55	10.65	5.301	2.008	8	0.15094
App		NM_007471.2	NM_007471.2:511	Endogenous	mRNA	5190.66	5565.29	5462.31	5914.93	6143.68	6548.54	5635.73	4788.19	3537.91	0.801819	App		App	No	0.046052	5804	4823	981	415.9	2.359	8	0.111333
Arhgdib		NM_007486.4	NM_007486.4:280	Endogenous	mRNA	1333.61	841.52	701.03	1017.39	862.93	639.69	460.84	525.26	939.91	0.713843	Arhgdib		Arhgdib	No	0.682237	899.4	824.4	75	176.6	0.4247	8	0.681686
Atg16l1		NM_029846.3	NM_029846.3:1250	Endogenous	mRNA	877.5	884.53	861.16	930.8	1059.9	1089.02	945.69	864.96	437.74	0.788506	Atg16l1		Atg16l1	No	0.083802	950.5	696.2	254.2	128.8	1.974	8	0.154971
Atm		NM_007499.1	NM_007499.1:7840	Endogenous	mRNA	143.77	158.62	202.83	194.82	178.21	173.76	182.42	161.01	109.91	0.861855	Atm		Atm	No	0.010611	175.3	105.6	69.74	21.03	3.316	8	0.052678
B2m		NM_009735.3	NM_009735.3:177	Endogenous	mRNA	7525.72	5199.65	5316.41	5893.28	4911.81	4413.65	10930.6	12533.5	15089.7	2.31829	B2m		B2m	Yes	0.000584	5543	12764	-7221	1317	5.484	8	0.014974
Batf		NM_016767.2	NM_016767.2:750	Endogenous	mRNA	42.14	37.64	60.49	43.29	40.65	33.2	55.21	91.31	138.33	2.2132	Batf		Batf	Yes	0.002156	42.9	97.2	-54.3	12.22	4.444	8	0.02374
Batf3		NM_030060.2	NM_030060.2:345	Endogenous	mRNA	66.93	45.71	60.49	24.35	50.02	28.78	28.8	31.42	53.06	0.820038	Batf3		Batf3	No	0.616659	46.05	40.98	5.064	9.725	0.5207	8	0.635377
Bax		NM_007527.3	NM_007527.3:735	Endogenous	mRNA	240.45	201.64	217.07	216.47	200.1	199.21	264.02	224.83	204.66	1.08791	Bax		Bax	No	0.797342	212.5	208.6	3.858	14.53	0.2655	8	0.768799
Bcap31		NM_012060.4	NM_012060.4:65	Endogenous	mRNA	443.71	416.72	362.97	397.76	425.21	446.01	561.65	536.06	526.8	1.30358	Bcap31		Bcap31	No	0.02194	415.4	506.7	-91.3	32.19	2.836	8	0.076814
Bcl2		NM_009741.3	NM_009741.3:1844	Endogenous	mRNA	168.56	172.07	249.1	159.64	190.72	175.97	122.41	122.72	89.06	0.598875	Bcl2		Bcl2	Yes	0.003201	186	107.9	78.09	18.81	4.152	8	0.031733
Bcl3		NM_033601.3	NM_033601.3:1620	Endogenous	mRNA	24.79	34.95	49.82	24.35	25.01	21.03	28.8	37.31	60.64	1.40872	Bcl3		Bcl3	No	0.437984	29.99	37.28	-7.288	8.929	0.8163	8	0.480232
Bcl6		NM_009744.3	NM_009744.3:185	Endogenous	mRNA	143.77	96.79	138.78	138	109.43	119.53	136.81	116.83	102.33	0.95396	Bcl6		Bcl6	No	0.396493	124.4	113.8	10.59	11.82	0.8958	8	0.444575
Bid		NM_007544.3	NM_007544.3:1307	Endogenous	mRNA	146.25	83.34	128.11	140.7	140.69	120.63	98.41	92.29	178.13	0.970963	Bid		Bid	No	0.8923	126.6	128.5	-1.855	13.27	0.1398	8	0.829689
Blnk		NM_008528.4	NM_008528.4:1546	Endogenous	mRNA	237.97	129.05	227.74	170.47	150.07	138.34	160.82	154.14	409.31	1.3748	Blnk		Blnk	No	0.064823	175.6	273.3	-97.69	45.66	2.14	8	0.133859
Bst1		NM_009763.3	NM_009763.3:542	Endogenous	mRNA	61.97	37.64	56.94	35.18	62.53	27.67	21.6	23.56	53.06	0.696769	Bst1		Bst1	No	0.848776	46.99	49.07	-2.079	10.56	0.197	8	0.802774
Bst2		NM_198095.2	NM_198095.2:468	Endogenous	mRNA	141.29	107.54	117.43	148.82	165.71	125.06	182.42	211.08	369.52	1.8937	Bst2		Bst2	Yes	0.006287	134.3	247	-112.7	30.69	3.672	8	0.042826
Btk		NM_013482.2	NM_013482.2:2255	Endogenous	mRNA	104.11	102.16	85.4	92	84.42	66.4	62.41	91.31	191.39	1.29136	Btk		Btk	No	0.139998	89.08	117.2	-28.11	17.16	1.638	8	0.210891
Btla		NM_177584.3	NM_177584.3:2050	Endogenous	mRNA	49.58	75.28	88.96	83.88	62.53	61.98	48	46.14	47.37	0.67033	Btla		Btla	No	0.22558	70.37	53.8	16.57	12.62	1.313	8	0.29498
Btnl1		NM_001111094.1	NM_001111094.1:1740	Endogenous	mRNA	29.75	21.51	28.47	43.29	34.39	21.03	21.6	20.62	9.47	0.579354	Btnl1		Btnl1	Yes	0.004797	29.74	12.6	17.14	4.438	3.862	8	0.037739
Btnl2		NM_079835.2	NM_079835.2:300	Endogenous	mRNA	22.31	53.77	49.82	46	34.39	8.85	28.8	15.71	43.58	0.818909	Btnl2		Btnl2	No	0.065841	35.86	15.18	20.67	9.708	2.13	8	0.135397
C1qa		NM_007572.2	NM_007572.2:566	Endogenous	mRNA	5812.85	4097.34	4771.96	4794.72	4155.19	3454.11	3031.48	4485.8	7708.75	1.12427	C1qa		C1qa	No	0.662798	4514	4856	-341.5	754.4	0.4527	8	0.67312
C1qb		NM_009777.2	NM_009777.2:865	Endogenous	mRNA	7743.86	6267	6344.82	6583.27	6393.8	5807.03	4867.65	7332.01	10795.7	1.17504	C1qb		C1qb	No	0.379048	6523	7358	-834.3	896.1	0.9311	8	0.429877
C1qbp		NM_007573.2	NM_007573.2:630	Endogenous	mRNA	178.48	201.64	227.74	197.53	200.1	211.39	211.22	240.54	261.51	1.17229	C1qbp		C1qbp	No	0.264819	202.8	219.1	-16.25	13.55	1.199	8	0.327293
C1ra		NM_023143.3	NM_023143.3:1923	Endogenous	mRNA	37.18	37.64	39.14	32.47	21.89	38.74	28.8	25.53	32.21	0.835893	C1ra		C1ra	No	0.047475	34.51	24.93	9.578	4.094	2.339	8	0.114218
C1s		NM_144938.2	NM_144938.2:2490	Endogenous	mRNA	39.66	29.57	88.96	51.41	46.9	52.02	31.2	58.91	34.11	0.805264	C1s		C1s	No	0.779016	51.42	48.31	3.107	10.71	0.2902	8	0.754063
C2		NM_013484.2	NM_013484.2:2359	Endogenous	mRNA	24.79	37.64	67.61	29.76	40.65	32.1	45.6	40.25	49.27	1.16207	C2		C2	No	0.681957	38.76	42.3	-3.537	8.319	0.4251	8	0.681686
C3		NM_009778.2	NM_009778.2:285	Endogenous	mRNA	116.5	96.79	71.17	92	112.56	53.12	38.4	81.49	117.49	0.875715	C3		C3	No	0.752619	90.36	97.56	-7.203	22.08	0.3262	8	0.735696
C4a		NM_011413.2	NM_011413.2:56	Endogenous	mRNA	151.21	129.05	202.83	129.88	125.06	140.56	1848.17	2290.52	672.72	10.9526	C4a		C4a	Yes	1.5e-05	146.4	1203	-1056	114	9.266	8	0.004035
C4bp		NM_007576.3	NM_007576.3:580	Endogenous	mRNA	9.92	10.75	24.91	29.76	18.76	7.75	24	4.91	24.63	1.05135	C4bp		C4bp	No	0.099485	16.98	7.565	9.41	5.051	1.863	8	0.173608
C6		NM_016704.2	NM_016704.2:170	Endogenous	mRNA	47.1	56.46	103.2	51.41	78.16	34.31	31.2	28.47	36	0.516242	C6		C6	No	0.022901	61.77	23.65	38.12	13.58	2.808	8	0.077739
C7		XM_356827.6	XM_356827.6:215	Endogenous	mRNA	32.22	40.33	49.82	37.88	31.27	24.35	43.2	26.51	17.05	0.803817	C7		C7	No	0.048449	35.98	21.7	14.28	6.14	2.326	8	0.114393
C8a		NM_146148.1	NM_146148.1:1350	Endogenous	mRNA	14.87	24.2	10.68	16.23	9.38	5.53	9.6	8.84	9.47	0.690073	C8a		C8a	No	0.332197	13.48	8.895	4.587	4.444	1.032	8	0.389213
C8b		NM_133882.2	NM_133882.2:1200	Endogenous	mRNA	52.06	64.53	67.61	43.29	71.91	35.42	62.41	22.58	30.32	0.688788	C8b		C8b	Yes	0.006395	55.8	24.52	31.29	8.546	3.661	8	0.042826
C8g		NM_027062.1	NM_027062.1:770	Endogenous	mRNA	22.31	13.44	24.91	18.94	37.52	18.81	19.2	11.78	18.95	0.734643	C8g		C8g	No	0.029953	22.66	9.948	12.71	4.823	2.635	8	0.086948
C9		NM_013485.1	NM_013485.1:226	Endogenous	mRNA	22.31	37.64	42.7	27.06	34.39	17.71	31.2	13.75	20.84	0.723723	C9		C9	No	0.018472	30.3	13.07	17.23	5.844	2.948	8	0.069883
Camp		NM_009921.2	NM_009921.2:355	Endogenous	mRNA	3343.94	2059.43	245.54	2137.6	2194.84	1330.29	520.85	605.76	706.82	0.324167	Camp		Camp	No	0.15665	1885	1024	861.2	550.9	1.563	8	0.227005
Card9		NM_001037747.1	NM_001037747.1:1227	Endogenous	mRNA	173.52	134.43	177.93	143.41	137.57	87.43	124.81	113.89	301.3	1.26421	Card9		Card9	No	0.525544	142.4	159.4	-17.05	25.69	0.6637	8	0.5586
Casp1		NM_009807.2	NM_009807.2:259	Endogenous	mRNA	433.79	241.97	338.06	303.05	221.99	204.75	189.62	279.81	270.98	0.849284	Casp1		Casp1	No	0.238281	290.6	230.8	59.85	46.96	1.274	8	0.305147
Casp2		NM_007610.1	NM_007610.1:2770	Endogenous	mRNA	146.25	182.82	160.13	156.94	131.32	180.4	172.82	167.89	96.64	0.913181	Casp2		Casp2	No	0.71577	159.6	149.4	10.23	27.1	0.3773	8	0.710139
Casp3		NM_009810.2	NM_009810.2:630	Endogenous	mRNA	178.48	118.3	145.9	100.12	118.81	108.46	115.21	111.92	121.28	0.904879	Casp3		Casp3	No	0.347124	128.3	112.9	15.43	15.45	0.9988	8	0.40008
Casp8		NM_009812.2	NM_009812.2:1463	Endogenous	mRNA	446.19	298.43	320.27	389.64	315.78	239.05	180.02	208.14	386.57	0.771121	Casp8		Casp8	No	0.332121	334.9	287.3	47.6	46.11	1.032	8	0.389213
Ccbp2		NM_021609.3	NM_021609.3:1765	Endogenous	mRNA	42.14	21.51	46.26	32.47	34.39	24.35	24	20.62	28.42	0.726333	Ccbp2		Ccbp2	No	0.015868	33.52	15.04	18.48	6.062	3.048	8	0.065414
Ccl11		NM_011330.3	NM_011330.3:430	Endogenous	mRNA	24.79	56.46	92.52	51.41	37.52	21.03	24	14.73	45.48	0.593592	Ccl11		Ccl11	No	0.042736	47.29	14.23	33.06	13.74	2.407	8	0.106431
Ccl12		NM_011331.2	NM_011331.2:56	Endogenous	mRNA	609.79	414.04	562.24	446.46	443.97	396.21	708.07	1879.15	1064.97	2.54268	Ccl12		Ccl12	Yes	4.6e-05	478.8	935.1	-456.3	57.43	7.945	8	0.004621
Ccl19		NM_011888.2	NM_011888.2:465	Endogenous	mRNA	66.93	64.53	113.87	100.12	100.05	67.51	43.2	51.05	41.69	0.52997	Ccl19		Ccl19	Yes	0.003753	85.5	38.68	46.82	11.6	4.037	8	0.033214
Ccl2		NM_011333.3	NM_011333.3:415	Endogenous	mRNA	565.17	400.59	419.9	330.11	300.15	274.47	768.07	1144.77	765.57	2.33882	Ccl2		Ccl2	Yes	0.001328	381.7	806.7	-425	88.24	4.816	8	0.022687
Ccl20		NM_016960.1	NM_016960.1:120	Endogenous	mRNA	27.27	29.57	64.05	37.88	37.52	27.67	33.6	12.76	24.63	0.633952	Ccl20		Ccl20	No	0.011232	37.33	12.12	25.2	7.69	3.277	8	0.054042
Ccl22		NM_009137.2	NM_009137.2:1096	Endogenous	mRNA	39.66	53.77	71.17	43.29	37.52	30.99	28.8	26.51	56.85	0.811577	Ccl22		Ccl22	No	0.534807	46.07	40.08	5.984	9.227	0.6485	8	0.566347
Ccl24		NM_019577.4	NM_019577.4:335	Endogenous	mRNA	39.66	51.08	53.38	35.18	31.27	23.24	28.8	49.09	13.26	0.779693	Ccl24		Ccl24	Yes	0.007305	38.97	16.14	22.83	6.398	3.569	8	0.045828
Ccl25		NM_009138.3	NM_009138.3:626	Endogenous	mRNA	76.84	102.16	128.11	89.29	81.29	90.75	160.82	115.85	123.17	1.4068	Ccl25		Ccl25	No	0.983379	94.74	95.06	-0.315	14.66	0.02149	8	0.890974
Ccl26		NM_001013412.2	NM_001013412.2:140	Endogenous	mRNA	12.39	13.44	7.12	21.65	15.63	5.53	12	3.93	11.37	0.720697	Ccl26		Ccl26	No	0.080411	12.63	5.535	7.092	3.544	2.001	8	0.152105
Ccl3		NM_011337.1	NM_011337.1:60	Endogenous	mRNA	2397.03	1543.23	1629.8	1585.61	1582.04	1467.53	4385.21	6392.44	12400.7	4.54244	Ccl3		Ccl3	Yes	0.001591	1701	6908	-5207	1114	4.675	8	0.023209
Ccl4		NM_013652.1	NM_013652.1:140	Endogenous	mRNA	523.03	295.74	320.27	313.88	309.53	313.21	907.28	1561.05	2719.29	4.99853	Ccl4		Ccl4	Yes	0.002353	345.9	1650	-1304	297.8	4.379	8	0.024291
Ccl5		NM_013653.1	NM_013653.1:165	Endogenous	mRNA	61.97	37.64	49.82	56.82	53.15	46.48	26.4	51.05	60.64	0.902903	Ccl5		Ccl5	No	0.359117	50.98	69.4	-18.42	18.94	0.9729	8	0.412943
Ccl6		NM_009139.2	NM_009139.2:825	Endogenous	mRNA	200.79	142.49	142.34	146.11	128.19	119.53	129.61	182.61	227.4	1.22718	Ccl6		Ccl6	No	0.236572	146.6	174.8	-28.24	22.07	1.28	8	0.304532
Ccl7		NM_013654.2	NM_013654.2:215	Endogenous	mRNA	69.41	45.71	32.03	29.76	31.27	37.63	67.21	106.03	62.53	1.91831	Ccl7		Ccl7	No	0.132002	40.97	68.17	-27.2	16.22	1.677	8	0.202539
Ccl8		NM_021443.2	NM_021443.2:150	Endogenous	mRNA	22.31	32.26	39.14	46	6.25	24.35	74.41	217.96	41.69	3.92296	Ccl8		Ccl8	No	0.044238	28.39	73.46	-45.08	18.9	2.384	8	0.109077
Ccl9		NM_011338.2	NM_011338.2:1125	Endogenous	mRNA	721.34	454.36	569.36	459.99	490.87	421.67	367.23	447.7	731.46	0.992042	Ccl9		Ccl9	No	0.673409	519.6	487.6	32.01	73.18	0.4374	8	0.679499
Ccr10		NM_007721.4	NM_007721.4:1480	Endogenous	mRNA	24.79	56.46	35.59	59.53	43.77	24.35	45.6	16.69	20.84	0.680028	Ccr10		Ccr10	No	0.032214	40.75	17.32	23.43	9.055	2.588	8	0.088697
Ccr2		NM_009915.2	NM_009915.2:2965	Endogenous	mRNA	240.45	223.15	213.51	219.17	228.24	172.65	129.61	189.49	159.18	0.737421	Ccr2		Ccr2	No	0.049633	216.2	165.9	50.34	21.78	2.311	8	0.115483
Ccr3		NM_009914.4	NM_009914.4:2290	Endogenous	mRNA	27.27	32.26	56.94	48.7	40.65	24.35	21.6	13.75	37.9	0.636486	Ccr3		Ccr3	No	0.039755	38.36	17.9	20.46	8.342	2.453	8	0.103129
Ccr4		NM_009916.2	NM_009916.2:1670	Endogenous	mRNA	12.39	16.13	39.14	10.82	12.51	5.53	12	7.85	9.47	0.607542	Ccr4		Ccr4	No	0.220146	16.09	7.863	8.224	6.183	1.33	8	0.290944
Ccr5		NM_009917.5	NM_009917.5:1340	Endogenous	mRNA	671.76	408.66	544.45	614.22	484.62	408.38	297.63	334.79	517.33	0.734174	Ccr5		Ccr5	No	0.053386	522	385.3	136.7	60.39	2.264	8	0.117753
Ccr6		NM_001190333.1	NM_001190333.1:660	Endogenous	mRNA	29.75	29.57	53.38	43.29	28.14	13.28	12	17.67	34.11	0.646168	Ccr6		Ccr6	No	0.311745	32.9	23.34	9.567	8.86	1.08	8	0.372206
Ccr7		NM_007719.2	NM_007719.2:755	Endogenous	mRNA	17.35	64.53	56.94	35.18	21.89	38.74	26.4	26.51	53.06	0.903295	Ccr7		Ccr7	No	0.890231	39.11	41.31	-2.203	15.46	0.1425	8	0.829689
Ccr8		NM_007720.2	NM_007720.2:426	Endogenous	mRNA	27.27	16.13	42.7	21.65	43.77	15.49	21.6	3.93	34.11	0.714209	Ccr8		Ccr8	No	0.051008	27.84	11.78	16.06	7.001	2.293	8	0.116495
Ccr9		NM_009913.6	NM_009913.6:820	Endogenous	mRNA	69.41	53.77	106.76	73.06	65.66	42.06	33.6	34.36	17.05	0.413956	Ccr9		Ccr9	Yes	0.00587	68.45	25.19	43.26	11.63	3.72	8	0.041172
Ccrl1		NM_145700.2	NM_145700.2:780	Endogenous	mRNA	24.79	16.13	53.38	32.47	28.14	24.35	24	19.64	45.48	0.99431	Ccrl1		Ccrl1	No	0.236025	29.88	19.83	10.05	7.846	1.281	8	0.304532
Ccrl2		NM_017466.4	NM_017466.4:655	Endogenous	mRNA	240.45	161.31	128.11	129.88	103.18	119.53	309.63	300.43	860.32	3.33246	Ccrl2		Ccrl2	Yes	0.001948	147.1	533.2	-386.1	85.41	4.521	8	0.023209
Cd109		NM_153098.3	NM_153098.3:2720	Endogenous	mRNA	71.89	61.84	88.96	56.82	87.54	52.02	81.61	59.89	60.64	0.964708	Cd109		Cd109	No	0.019297	69.85	44.58	25.27	8.655	2.92	8	0.072452
Cd14		NM_009841.3	NM_009841.3:235	Endogenous	mRNA	555.26	414.04	327.38	395.05	393.95	316.53	741.67	690.2	1377.64	2.3391	Cd14		Cd14	Yes	0.008055	400.4	997.6	-597.3	170.6	3.502	8	0.046419
Cd160		NM_001163496.1	NM_001163496.1:1403	Endogenous	mRNA	19.83	13.44	21.35	18.94	21.89	12.17	19.2	10.8	9.47	0.733507	Cd160		Cd160	Yes	0.000418	17.94	4.415	13.52	2.342	5.773	8	0.012176
Cd163		NM_053094.2	NM_053094.2:3225	Endogenous	mRNA	39.66	45.71	67.61	48.7	43.77	37.63	55.21	64.8	58.74	1.26289	Cd163		Cd163	No	0.370104	47.18	57.09	-9.912	10.44	0.9496	8	0.422402
Cd164		NM_016898.2	NM_016898.2:688	Endogenous	mRNA	1849.21	1459.88	1572.86	1780.43	1528.88	1353.53	904.88	1117.28	1612.62	0.761626	Cd164		Cd164	No	0.200127	1591	1372	219.3	157	1.396	8	0.276276
Cd19		NM_009844.2	NM_009844.2:1697	Endogenous	mRNA	52.06	24.2	49.82	37.88	53.15	28.78	14.4	30.44	24.63	0.565049	Cd19		Cd19	No	0.095908	40.98	24.98	16	8.483	1.887	8	0.169154
Cd1d1		NM_007639.3	NM_007639.3:1340	Endogenous	mRNA	66.93	61.84	103.2	86.59	78.16	67.51	69.61	61.85	60.64	0.827607	Cd1d1		Cd1d1	No	0.017156	77.37	53.35	24.02	8.015	2.997	8	0.067284
Cd2		NM_013486.2	NM_013486.2:278	Endogenous	mRNA	37.18	32.26	60.49	40.59	21.89	29.88	38.4	16.69	39.79	0.85366	Cd2		Cd2	No	0.67911	37.05	32.63	4.416	10.29	0.4292	8	0.681686
Cd209g		NM_027343.3	NM_027343.3:644	Endogenous	mRNA	42.14	24.2	92.52	29.76	37.52	22.13	33.6	24.54	41.69	0.804205	Cd209g		Cd209g	No	0.218593	41.38	22.56	18.82	14.09	1.335	8	0.289666
Cd22		NM_001043317.2	NM_001043317.2:865	Endogenous	mRNA	54.53	77.97	88.96	35.18	50.02	32.1	45.6	47.13	79.59	1.01736	Cd22		Cd22	No	0.419651	56.46	45.02	11.45	13.45	0.8507	8	0.463205
Cd226		NM_001039149.1	NM_001039149.1:733	Endogenous	mRNA	49.58	21.51	49.82	32.47	53.15	23.24	16.8	20.62	13.26	0.441137	Cd226		Cd226	No	0.116818	38.3	21.39	16.91	9.619	1.758	8	0.19065
Cd244		NM_018729.2	NM_018729.2:262	Endogenous	mRNA	81.8	53.77	71.17	54.12	53.15	18.81	55.21	54.98	43.58	0.924043	Cd244		Cd244	No	0.824614	55.47	52.15	3.32	14.5	0.229	8	0.785921
Cd247		NM_001113391.2	NM_001113391.2:215	Endogenous	mRNA	57.01	88.72	124.55	78.47	87.54	42.06	88.81	40.25	54.95	0.769353	Cd247		Cd247	No	0.027288	79.73	35.61	44.12	16.37	2.695	8	0.083806
Cd24a		NM_009846.2	NM_009846.2:584	Endogenous	mRNA	223.09	188.2	185.04	202.94	272.01	257.87	182.42	184.58	159.18	0.791754	Cd24a		Cd24a	No	0.010327	221.5	148.6	72.93	21.88	3.334	8	0.052678
Cd27		NM_001042564.1	NM_001042564.1:730	Endogenous	mRNA	22.31	24.2	39.14	13.53	25.01	9.96	9.6	12.76	28.42	0.757063	Cd27		Cd27	No	0.060883	22.36	8.913	13.45	6.168	2.18	8	0.127855
Cd274		NM_021893.2	NM_021893.2:515	Endogenous	mRNA	74.36	59.15	85.4	75.76	53.15	47.59	84.01	122.72	187.6	1.99454	Cd274		Cd274	Yes	0.001766	65.9	160.1	-94.21	20.5	4.596	8	0.023209
Cd28		NM_007642.4	NM_007642.4:3304	Endogenous	mRNA	29.75	43.02	64.05	75.76	56.28	32.1	28.8	18.65	43.58	0.604931	Cd28		Cd28	No	0.029975	50.16	21.08	29.08	11.04	2.634	8	0.086948
Cd34		NM_001111059.1	NM_001111059.1:560	Endogenous	mRNA	624.66	543.09	583.6	549.28	562.78	675.11	626.46	704.93	894.43	1.25805	Cd34		Cd34	No	0.035878	589.8	745.8	-156.1	61.96	2.519	8	0.095598
Cd36		NM_007643.3	NM_007643.3:1520	Endogenous	mRNA	81.8	72.59	78.29	67.65	81.29	57.55	117.61	72.65	87.17	1.26343	Cd36		Cd36	No	0.370752	73.2	86.36	-13.16	13.88	0.9483	8	0.422402
Cd3d		NM_013487.2	NM_013487.2:289	Endogenous	mRNA	17.35	21.51	32.03	18.94	31.27	15.49	21.6	17.67	26.53	0.963467	Cd3d		Cd3d	No	0.906027	22.77	22.01	0.7525	6.176	0.1218	8	0.835564
Cd3e		NM_007648.4	NM_007648.4:380	Endogenous	mRNA	12.39	24.2	49.82	10.82	15.63	22.13	33.6	19.64	37.9	1.35032	Cd3e		Cd3e	No	0.515113	22.5	16.66	5.841	8.577	0.681	8	0.549011
Cd3eap		NM_145822.2	NM_145822.2:1858	Endogenous	mRNA	84.28	126.36	92.52	64.94	109.43	53.12	50.4	47.13	51.16	0.560407	Cd3eap		Cd3eap	No	0.040831	88.44	50.46	37.98	15.59	2.436	8	0.104849
Cd4		NM_013488.2	NM_013488.2:950	Endogenous	mRNA	76.84	86.03	81.85	97.41	84.42	56.44	60.01	50.07	53.06	0.675542	Cd4		Cd4	Yes	0.003528	80.5	48.07	32.43	7.947	4.081	8	0.032429
Cd40		NM_011611.2	NM_011611.2:1425	Endogenous	mRNA	29.75	51.08	71.17	37.88	34.39	30.99	31.2	39.27	51.16	0.952989	Cd40		Cd40	No	0.344001	42.54	31.32	11.22	11.16	1.006	8	0.39844
Cd40lg		NM_011616.2	NM_011616.2:600	Endogenous	mRNA	17.35	45.71	78.29	51.41	28.14	16.6	33.6	13.75	37.9	0.717895	Cd40lg		Cd40lg	No	0.098981	39.58	15.97	23.62	12.65	1.866	8	0.173339
Cd44		NM_009851.2	NM_009851.2:3075	Endogenous	mRNA	309.85	185.51	153.02	216.47	165.71	85.22	76.81	93.27	198.97	0.66151	Cd44		Cd44	No	0.569623	186	220.7	-34.7	58.53	0.5929	8	0.594327
Cd46		NM_010778.3	NM_010778.3:115	Endogenous	mRNA	24.79	24.2	49.82	18.94	18.76	9.96	31.2	5.89	20.84	0.791015	Cd46		Cd46	No	0.067516	24.41	8.848	15.56	7.365	2.113	8	0.137136
Cd48		NM_007649.4	NM_007649.4:30	Endogenous	mRNA	562.69	438.23	427.02	527.64	431.46	344.19	290.43	585.15	420.68	0.949213	Cd48		Cd48	No	0.168291	455.2	364.8	90.43	59.7	1.515	8	0.24036
Cd5		NM_007650.3	NM_007650.3:1395	Endogenous	mRNA	17.35	24.2	42.7	32.47	34.39	21.03	12	18.65	53.06	0.97258	Cd5		Cd5	No	0.287582	28.69	21.8	6.888	6.046	1.139	8	0.351049
Cd53		NM_007651.3	NM_007651.3:2300	Endogenous	mRNA	411.49	247.35	266.89	297.64	243.87	156.05	72.01	101.12	236.87	0.505147	Cd53		Cd53	No	0.033124	270.5	147.5	123.1	47.89	2.57	8	0.090198
Cd55		NM_010016.2	NM_010016.2:1058	Endogenous	mRNA	109.07	80.66	163.69	113.64	100.05	127.27	79.21	108	83.38	0.779372	Cd55		Cd55	No	0.022079	115.7	72.49	43.24	15.27	2.832	8	0.076814
Cd59b		NM_181858.1	NM_181858.1:310	Endogenous	mRNA	27.27	29.57	46.26	29.76	28.14	21.03	36	23.56	28.42	0.966654	Cd59b		Cd59b	No	0.419487	30.34	25.37	4.971	5.841	0.851	8	0.463205
Cd6		NM_001037801.2	NM_001037801.2:1315	Endogenous	mRNA	19.83	16.13	46.26	35.18	34.39	14.39	7.2	13.75	18.95	0.480202	Cd6		Cd6	No	0.021343	27.7	8.228	19.47	6.821	2.854	8	0.076098
Cd69		NM_001033122.3	NM_001033122.3:91	Endogenous	mRNA	24.79	34.95	24.91	37.88	43.77	17.71	33.6	42.22	36	1.21537	Cd69		Cd69	No	0.400977	30.67	22.96	7.711	8.694	0.887	8	0.448587
Cd7		NM_009854.1	NM_009854.1:234	Endogenous	mRNA	12.39	32.26	53.38	29.76	15.63	21.03	9.6	11.78	28.42	0.605655	Cd7		Cd7	No	0.204524	27.41	15.33	12.08	8.747	1.381	8	0.280006
Cd74		NM_001042605.1	NM_001042605.1:391	Endogenous	mRNA	974.18	803.88	1131.61	846.92	962.98	1222.94	950.49	1170.29	1790.75	1.31646	Cd74		Cd74	No	0.055584	990.4	2124	-1134	506.5	2.238	8	0.120295
Cd79a		NM_007655.3	NM_007655.3:1175	Endogenous	mRNA	14.87	29.57	28.47	18.94	18.76	14.39	4.8	8.84	20.84	0.55168	Cd79a		Cd79a	No	0.011073	20.83	7.925	12.91	3.927	3.287	8	0.053802
Cd79b		NM_008339.2	NM_008339.2:330	Endogenous	mRNA	64.45	56.46	103.2	62.23	65.66	50.91	48	37.31	53.06	0.686853	Cd79b		Cd79b	No	0.212172	67.15	50.98	16.17	11.93	1.356	8	0.285476
Cd80		NM_009855.2	NM_009855.2:210	Endogenous	mRNA	148.73	91.41	120.99	83.88	121.94	94.07	84.01	120.76	172.44	1.1413	Cd80		Cd80	No	0.080852	110.2	158.2	-48.05	24.06	1.997	8	0.152322
Cd81		NM_133655.2	NM_133655.2:575	Endogenous	mRNA	6169.8	4984.56	5113.58	5322.35	5033.75	4710.25	3641.14	4746.96	6255.3	0.934657	Cd81		Cd81	No	0.101501	5222	4473	749.3	405.1	1.85	8	0.175888
Cd82		NM_001271430.1	NM_001271430.1:186	Endogenous	mRNA	255.32	309.18	217.07	235.41	268.88	268.94	319.23	277.85	511.64	1.42619	Cd82		Cd82	No	0.028225	259.1	365.2	-106.1	39.69	2.673	8	0.085295
Cd83		NM_009856.2	NM_009856.2:1624	Endogenous	mRNA	4132.21	2333.66	2259.65	2543.47	2110.42	1787.37	2337.82	4313.99	6168.13	1.69053	Cd83		Cd83	No	0.048957	2528	4276	-1748	753.7	2.32	8	0.114992
Cd86		NM_019388.3	NM_019388.3:251	Endogenous	mRNA	778.35	454.36	601.39	630.46	453.35	351.94	280.83	394.68	538.17	0.742346	Cd86		Cd86	No	0.198602	545	418.9	126.1	89.95	1.402	8	0.274937
Cd8a		NM_001081110.2	NM_001081110.2:355	Endogenous	mRNA	34.7	29.57	117.43	37.88	31.27	19.92	16.8	23.56	30.32	0.522067	Cd8a		Cd8a	No	0.309829	45.13	24.99	20.14	18.58	1.084	8	0.37172
Cd8b1		NM_009858.2	NM_009858.2:1075	Endogenous	mRNA	27.27	26.89	39.14	43.29	18.76	25.45	24	18.65	30.32	0.80719	Cd8b1		Cd8b1	No	0.010698	30.13	13.07	17.06	5.154	3.31	8	0.052678
Cd9		NM_007657.3	NM_007657.3:620	Endogenous	mRNA	1194.79	1032.4	1103.14	1057.98	1106.8	1018.19	2071.39	2161.9	4921.24	2.81103	Cd9		Cd9	Yes	0.000575	1086	2441	-1356	246.6	5.498	8	0.014974
Cd96		NM_032465.2	NM_032465.2:34	Endogenous	mRNA	47.1	29.57	56.94	29.76	37.52	24.35	14.4	16.69	24.63	0.494761	Cd96		Cd96	No	0.014397	37.54	14.6	22.95	7.373	3.112	8	0.062591
Cd97		NM_011925.1	NM_011925.1:1975	Endogenous	mRNA	195.83	134.43	131.66	132.59	128.19	85.22	136.81	79.53	155.39	0.920215	Cd97		Cd97	No	0.56079	134.7	151.3	-16.61	27.37	0.6068	8	0.591335
Cd99		NM_025584.2	NM_025584.2:716	Endogenous	mRNA	223.09	266.17	181.48	178.58	253.25	166.01	98.41	104.07	100.43	0.477558	Cd99		Cd99	Yes	0.002251	211.4	111.5	99.89	22.64	4.412	8	0.024031
Cdh5		NM_009868.3	NM_009868.3:1615	Endogenous	mRNA	61.97	67.21	92.52	105.53	31.27	44.27	40.8	41.24	43.58	0.62378	Cdh5		Cdh5	No	0.059834	67.13	34.72	32.41	14.79	2.191	8	0.126725
Cdkn1a		NM_007669.4	NM_007669.4:1670	Endogenous	mRNA	213.18	193.58	174.37	105.53	137.57	136.13	187.22	246.43	384.68	1.70422	Cdkn1a		Cdkn1a	Yes	0.005647	160.1	308.7	-148.7	39.68	3.747	8	0.041101
Ceacam1		NM_001039185.1	NM_001039185.1:294	Endogenous	mRNA	84.28	67.21	99.64	67.65	40.65	54.23	52.8	40.25	53.06	0.706426	Ceacam1		Ceacam1	No	0.150749	68.94	48.94	20	12.59	1.589	8	0.221039
Cebpb		NM_009883.3	NM_009883.3:1147	Endogenous	mRNA	1360.88	846.89	654.77	692.69	544.02	525.7	1058.5	1136.91	1688.42	1.67951	Cebpb		Cebpb	No	0.036922	770.8	1463	-692.2	276.8	2.5	8	0.097853
Cfb		NM_008198.2	NM_008198.2:1685	Endogenous	mRNA	32.22	18.82	28.47	18.94	12.51	11.07	16.8	17.67	11.37	0.751291	Cfb		Cfb	No	0.82101	20.34	18.85	1.491	6.376	0.2338	8	0.785126
Cfd		NM_013459.1	NM_013459.1:526	Endogenous	mRNA	27.27	13.44	42.7	24.35	12.51	22.13	12	17.67	34.11	0.895787	Cfd		Cfd	No	0.140776	23.73	12.8	10.94	6.692	1.635	8	0.21142
Cfh		NM_009888.3	NM_009888.3:807	Endogenous	mRNA	2290.44	1607.75	1779.25	1842.67	1660.2	1342.47	904.88	1131.02	1822.96	0.73343	Cfh		Cfh	No	0.032748	1754	1268	485.9	188.5	2.577	8	0.089668
Cfi		NM_007686.2	NM_007686.2:421	Endogenous	mRNA	19.83	45.71	24.91	29.76	37.52	12.17	9.6	10.8	22.74	0.507828	Cfi		Cfi	No	0.050119	28.32	11.93	16.39	7.112	2.304	8	0.116071
Cfp		NM_008823.3	NM_008823.3:1107	Endogenous	mRNA	178.48	153.25	177.93	240.82	231.36	239.05	244.82	151.2	106.12	0.82258	Cfp		Cfp	No	0.468455	203.5	182.4	21.12	27.75	0.7611	8	0.509137
Chuk		NM_001162410.1	NM_001162410.1:2240	Endogenous	mRNA	1142.74	1018.96	1217.01	1352.91	1519.5	1491.88	1142.51	1074.08	545.75	0.713506	Chuk		Chuk	No	0.015799	1291	834.5	456	149.5	3.051	8	0.065414
Ciita		NM_007575.2	NM_007575.2:3988	Endogenous	mRNA	37.18	26.89	49.82	37.88	31.27	26.56	31.2	20.62	20.84	0.693321	Ciita		Ciita	No	0.167979	34.93	23.32	11.61	7.66	1.516	8	0.24036
Cish		NM_009895.3	NM_009895.3:1541	Endogenous	mRNA	47.1	43.02	110.31	64.94	90.67	44.27	48	34.36	64.43	0.733382	Cish		Cish	No	0.089233	66.72	37.54	29.18	15.09	1.934	8	0.160841
Clec4a4		NM_001005860.2	NM_001005860.2:722	Endogenous	mRNA	27.27	34.95	32.03	27.06	15.63	13.28	16.8	12.76	26.53	0.746771	Clec4a4		Clec4a4	No	0.015553	25.04	9.27	15.77	5.15	3.061	8	0.065414
Clec4e		NM_019948.2	NM_019948.2:685	Endogenous	mRNA	272.67	174.76	67.61	129.88	131.32	71.94	232.82	215.01	348.67	1.87814	Clec4e		Clec4e	Yes	0.006839	141.4	357.3	-216	59.75	3.614	8	0.043452
Clec5a		NM_001038604.1	NM_001038604.1:605	Endogenous	mRNA	423.88	284.99	394.99	321.99	287.64	258.98	168.02	291.59	441.53	0.913717	Clec5a		Clec5a	No	0.083578	328.7	240.9	87.89	44.48	1.976	8	0.154971
Clu		NM_013492.2	NM_013492.2:354	Endogenous	mRNA	2548.23	2629.4	2398.43	2351.36	3204.72	3505.02	2095.4	2318.99	2831.09	0.871	Clu		Clu	No	0.131832	2773	2334	438.4	261.3	1.678	8	0.202539
Cmklr1		NM_008153.3	NM_008153.3:445	Endogenous	mRNA	381.74	239.28	241.98	327.4	278.26	210.28	153.61	218.94	487.01	1.02393	Cmklr1		Cmklr1	No	0.361424	279.8	333.3	-53.49	55.26	0.9679	8	0.413676
Cr2		NM_007758.2	NM_007758.2:1650	Endogenous	mRNA	24.79	21.51	39.14	29.76	37.52	16.6	16.8	19.64	28.42	0.766123	Cr2		Cr2	No	0.013829	28.22	11.44	16.78	5.346	3.139	8	0.061193
Cradd		NM_009950.2	NM_009950.2:1470	Endogenous	mRNA	49.58	37.64	74.73	51.41	56.28	34.31	50.4	33.38	72.01	1.0251	Cradd		Cradd	No	0.345614	50.66	42.66	7.996	7.979	1.002	8	0.399269
Crlf2		NM_001164735.1	NM_001164735.1:1225	Endogenous	mRNA	203.26	209.71	220.63	205.64	275.14	257.87	278.43	295.52	409.31	1.43306	Crlf2		Crlf2	Yes	0.000101	228.7	363.2	-134.5	18.91	7.113	8	0.005547
Csf1		NM_001113530.1	NM_001113530.1:833	Endogenous	mRNA	624.66	540.4	491.07	522.22	437.72	463.72	888.08	916.99	1222.26	1.96593	Csf1		Csf1	Yes	0.000986	513.3	926.9	-413.6	81.85	5.053	8	0.020364
Csf1r		NM_001037859.1	NM_001037859.1:3655	Endogenous	mRNA	5041.94	3409.08	4053.14	4231.91	3595.54	2780.11	1996.99	2573.27	6442.91	0.953038	Csf1r		Csf1r	No	0.976776	3852	3873	-20.88	695.4	0.03003	8	0.886612
Csf2		NM_009969.4	NM_009969.4:452	Endogenous	mRNA	4.96	21.51	32.03	5.41	18.76	12.17	26.4	7.85	9.47	0.921974	Csf2		Csf2	No	0.241166	15.81	8.39	7.417	5.859	1.266	8	0.307254
Csf2rb		NM_007780.4	NM_007780.4:4185	Endogenous	mRNA	118.98	75.28	71.17	102.82	59.4	57.55	67.21	77.56	144.02	1.1904	Csf2rb		Csf2rb	No	0.139846	80.87	116.8	-35.88	21.89	1.639	8	0.210891
Csf3r		NM_001252651.1	NM_001252651.1:1294	Endogenous	mRNA	763.48	419.41	491.07	671.04	443.97	320.95	172.82	241.52	608.29	0.657657	Csf3r		Csf3r	No	0.514462	518.3	441.5	76.87	112.7	0.6821	8	0.549011
Ctla4		NM_009843.3	NM_009843.3:1475	Endogenous	mRNA	32.22	45.71	56.94	46	40.65	33.2	40.8	27.49	53.06	0.952811	Ctla4		Ctla4	No	0.844356	42.45	46.47	-4.012	19.78	0.2028	8	0.80012
Ctnnb1		NM_007614.2	NM_007614.2:2975	Endogenous	mRNA	1279.07	1121.12	1277.5	1198.68	1300.65	1184.2	1101.7	959.21	983.49	0.827146	Ctnnb1		Ctnnb1	Yes	6.4e-05	1227	935.8	291.1	38.39	7.583	8	0.004653
Ctsc		NM_009982.2	NM_009982.2:2225	Endogenous	mRNA	703.99	446.3	487.52	646.69	503.37	474.79	240.02	295.52	685.98	0.748788	Ctsc		Ctsc	No	0.325818	543.8	463	80.78	77.17	1.047	8	0.384466
Ctsg		NM_007800.1	NM_007800.1:785	Endogenous	mRNA	39.66	26.89	28.47	32.47	15.63	23.24	14.4	8.84	24.63	0.575499	Ctsg		Ctsg	No	0.022319	27.73	15.57	12.16	4.305	2.825	8	0.076814
Ctss		NM_021281.2	NM_021281.2:740	Endogenous	mRNA	8073.54	6057.29	6679.32	6147.63	5821.64	5417.46	9526.49	13607.6	18688.2	2.18983	Ctss		Ctss	Yes	0.001256	6366	12958	-6592	1356	4.86	8	0.022222
Cul9		NM_001081335.2	NM_001081335.2:2552	Endogenous	mRNA	297.46	389.84	338.06	351.76	325.16	417.24	432.04	340.68	291.83	1.00452	Cul9		Cul9	No	0.674563	353.3	371.8	-18.51	42.49	0.4357	8	0.679499
Cx3cl1		NM_009142.3	NM_009142.3:125	Endogenous	mRNA	624.66	602.23	832.69	551.99	647.2	710.52	499.25	407.44	288.04	0.601987	Cx3cl1		Cx3cl1	Yes	0.003596	661.5	425.6	235.9	58.01	4.067	8	0.032429
Cx3cr1		NM_009987.3	NM_009987.3:2696	Endogenous	mRNA	4556.08	3083.76	3526.48	4204.85	3179.7	2751.34	1675.36	2274.81	6171.92	0.950332	Cx3cr1		Cx3cr1	No	0.858702	3550	3673	-122.9	668.3	0.1839	8	0.810615
Cxcl1		NM_008176.1	NM_008176.1:560	Endogenous	mRNA	42.14	26.89	17.79	21.65	40.65	26.56	33.6	57.93	30.32	1.38718	Cxcl1		Cxcl1	No	0.213107	29.28	41.88	-12.6	9.31	1.353	8	0.285476
Cxcl10		NM_021274.1	NM_021274.1:115	Endogenous	mRNA	66.93	61.84	78.29	54.12	56.28	32.1	120.01	128.61	164.86	2.36572	Cxcl10		Cxcl10	No	0.016226	58.26	134.2	-75.98	25.05	3.033	8	0.065414
Cxcl11		NM_019494.1	NM_019494.1:345	Endogenous	mRNA	32.22	21.51	71.17	37.88	28.14	23.24	19.2	21.6	26.53	0.628782	Cxcl11		Cxcl11	No	0.201249	35.69	20.9	14.8	10.63	1.393	8	0.276692
Cxcl12		NM_021704.3	NM_021704.3:259	Endogenous	mRNA	282.59	196.26	345.18	297.64	237.62	224.67	182.42	180.65	138.33	0.633097	Cxcl12		Cxcl12	No	0.062505	264	200	63.95	29.57	2.163	8	0.130707
Cxcl13		NM_018866.2	NM_018866.2:551	Endogenous	mRNA	2.48	34.95	32.03	13.53	18.76	15.49	45.6	146.29	104.22	5.05135	Cxcl13		Cxcl13	Yes	0.008412	19.54	75.67	-56.13	16.16	3.472	8	0.047375
Cxcl15		NM_011339.2	NM_011339.2:419	Endogenous	mRNA	9.92	45.71	67.61	51.41	25.01	28.78	21.6	16.69	24.63	0.550867	Cxcl15		Cxcl15	No	0.100797	38.07	16.43	21.64	11.67	1.854	8	0.17528
Cxcl3		NM_203320.2	NM_203320.2:275	Endogenous	mRNA	9.92	21.51	21.35	27.06	15.63	1.11	16.8	7.85	22.74	0.981363	Cxcl3		Cxcl3	No	0.680001	16.1	19.19	-3.096	7.235	0.4279	8	0.681686
Cxcl9		NM_008599.2	NM_008599.2:40	Endogenous	mRNA	14.87	18.82	42.7	16.23	28.14	15.49	28.8	23.56	11.37	0.935486	Cxcl9		Cxcl9	No	0.763435	22.71	20.11	2.601	8.351	0.3114	8	0.741879
Cxcr1		NM_178241.4	NM_178241.4:860	Endogenous	mRNA	29.75	37.64	21.35	35.18	21.89	21.03	21.6	17.67	11.37	0.607049	Cxcr1		Cxcr1	No	0.039237	27.81	14.31	13.49	5.482	2.461	8	0.102348
Cxcr2		NM_009909.3	NM_009909.3:440	Endogenous	mRNA	123.94	53.77	39.14	40.59	53.15	23.24	40.8	34.36	62.53	0.824911	Cxcr2		Cxcr2	No	0.388412	55.64	89.79	-34.15	37.45	0.912	8	0.436769
Cxcr3		NM_009910.2	NM_009910.2:605	Endogenous	mRNA	32.22	53.77	53.38	51.41	71.91	25.45	50.4	32.4	41.69	0.864094	Cxcr3		Cxcr3	No	0.053459	48.02	26.8	21.22	9.378	2.263	8	0.117753
Cxcr4		NM_009911.3	NM_009911.3:704	Endogenous	mRNA	173.52	115.61	128.11	75.76	68.78	67.51	201.62	126.65	270.98	1.90453	Cxcr4		Cxcr4	No	0.048057	104.9	208.3	-103.4	44.34	2.331	8	0.114393
Cxcr5		NM_007551.2	NM_007551.2:1648	Endogenous	mRNA	27.27	56.46	46.26	43.29	21.89	18.81	12	17.67	26.53	0.525283	Cxcr5		Cxcr5	No	0.02698	35.66	13.22	22.45	8.306	2.702	8	0.083806
Cxcr6		NM_030712.4	NM_030712.4:650	Endogenous	mRNA	37.18	26.89	42.7	59.53	34.39	26.56	21.6	27.49	24.63	0.648801	Cxcr6		Cxcr6	No	0.078146	37.88	24.31	13.57	6.719	2.019	8	0.14955
Cybb		NM_007807.2	NM_007807.2:1535	Endogenous	mRNA	334.64	155.94	92.52	192.11	218.86	141.66	199.22	190.47	297.51	1.21015	Cybb		Cybb	No	0.109444	189.3	324.3	-135	74.95	1.801	8	0.183222
Ddx58		NM_172689.3	NM_172689.3:1751	Endogenous	mRNA	193.35	158.62	199.28	211.05	175.09	140.56	165.62	188.5	236.87	1.09651	Ddx58		Ddx58	No	0.271676	179.7	200.7	-21.03	17.81	1.181	8	0.334101
Defb1		NM_007843.3	NM_007843.3:157	Endogenous	mRNA	17.35	64.53	67.61	46	34.39	32.1	28.8	22.58	34.11	0.652645	Defb1		Defb1	No	0.02381	43.66	14.16	29.51	10.6	2.783	8	0.079197
Defb14		NM_183026.2	NM_183026.2:128	Endogenous	mRNA	12.39	32.26	39.14	29.76	46.9	23.24	21.6	18.65	26.53	0.727095	Defb14		Defb14	No	0.022885	30.62	11.54	19.08	6.793	2.809	8	0.077739
Dpp4		NM_001159543.1	NM_001159543.1:1303	Endogenous	mRNA	61.97	72.59	113.87	75.76	68.78	50.91	57.61	82.47	60.64	0.904389	Dpp4		Dpp4	No	0.344093	73.98	60.12	13.87	13.79	1.006	8	0.39844
Ebi3		NM_015766.2	NM_015766.2:1015	Endogenous	mRNA	151.21	120.98	170.81	138	146.95	92.97	96.01	97.2	216.03	0.997028	Ebi3		Ebi3	No	0.877987	136.8	133.1	3.72	23.47	0.1585	8	0.826047
Emr1		NM_010130.1	NM_010130.1:995	Endogenous	mRNA	659.37	526.96	601.39	546.58	559.65	464.83	626.46	734.38	1425.02	1.65885	Emr1		Emr1	No	0.019948	559.8	833.7	-273.9	94.51	2.898	8	0.073231
Entpd1		NM_009848.3	NM_009848.3:170	Endogenous	mRNA	1921.09	1172.21	1316.65	1766.9	1525.76	950.68	465.64	568.46	1428.81	0.569242	Entpd1		Entpd1	No	0.019921	1442	810.5	631.8	217.9	2.899	8	0.073231
Eomes		NM_010136.2	NM_010136.2:2665	Endogenous	mRNA	116.5	110.23	142.34	159.64	103.18	74.15	100.81	38.29	75.8	0.608747	Eomes		Eomes	Yes	0.00384	117.7	48.16	69.52	17.29	4.02	8	0.033391
Ets1		NM_001038642.1	NM_001038642.1:740	Endogenous	mRNA	302.42	215.08	277.56	313.88	215.73	192.57	148.81	184.58	329.73	0.874114	Ets1		Ets1	No	0.922494	252.9	256.9	-3.982	39.66	0.1004	8	0.843521
Fadd		NM_010175.5	NM_010175.5:2641	Endogenous	mRNA	47.1	56.46	78.29	81.17	68.78	60.87	74.41	40.25	43.58	0.805969	Fadd		Fadd	No	0.066564	65.45	45.83	19.62	9.241	2.123	8	0.135757
Fas		NM_007987.2	NM_007987.2:95	Endogenous	mRNA	49.58	48.39	64.05	16.23	50.02	22.13	33.6	44.18	53.06	1.04505	Fas		Fas	No	0.207033	41.73	26.7	15.04	10.95	1.373	8	0.281111
Fasl		NM_010177.3	NM_010177.3:645	Endogenous	mRNA	22.31	40.33	46.26	51.41	34.39	30.99	19.2	17.67	30.32	0.595418	Fasl		Fasl	No	0.05829	37.62	20.1	17.52	7.935	2.208	8	0.12452
Fcamr		NM_001170632.1	NM_001170632.1:542	Endogenous	mRNA	19.83	40.33	64.05	32.47	59.4	14.39	33.6	17.67	26.53	0.675142	Fcamr		Fcamr	No	0.090923	38.41	16.74	21.67	11.28	1.921	8	0.163267
Fcer1a		NM_010184.1	NM_010184.1:114	Endogenous	mRNA	24.79	40.33	46.26	40.59	21.89	43.16	21.6	25.53	24.63	0.661322	Fcer1a		Fcer1a	No	0.009927	36.17	14.15	22.02	6.554	3.36	8	0.052559
Fcer1g		NM_010185.4	NM_010185.4:264	Endogenous	mRNA	505.68	387.15	416.35	330.11	322.03	312.1	528.05	572.38	930.43	1.78661	Fcer1g		Fcer1g	Yes	0.006651	378.9	711.1	-332.2	91.43	3.634	8	0.04337
Fcgr1		NM_010186.5	NM_010186.5:185	Endogenous	mRNA	748.61	430.17	683.23	817.16	653.45	455.97	444.04	482.06	968.33	1.00007	Fcgr1		Fcgr1	No	0.909609	631.4	644.2	-12.76	108.9	0.1172	8	0.835564
Fcgr2b		NM_001077189.1	NM_001077189.1:1225	Endogenous	mRNA	1450.11	1002.83	1295.3	1225.74	1125.56	871	1116.1	1646.46	1828.65	1.31732	Fcgr2b		Fcgr2b	No	0.147205	1162	1441	-279.2	174	1.605	8	0.218427
Fcgr3		NM_010188.5	NM_010188.5:1175	Endogenous	mRNA	959.31	785.06	850.48	895.63	866.06	606.49	876.08	1269.45	1627.78	1.52057	Fcgr3		Fcgr3	No	0.017242	827.2	1211	-384.1	128.3	2.993	8	0.067284
Fcgr4		NM_144559.1	NM_144559.1:608	Endogenous	mRNA	153.69	126.36	138.78	105.53	128.19	83	237.62	211.08	183.81	1.71983	Fcgr4		Fcgr4	No	0.017203	122.6	204	-81.39	27.17	2.995	8	0.067284
Fcgrt		NM_010189.3	NM_010189.3:750	Endogenous	mRNA	240.45	209.71	245.54	194.82	184.47	179.29	208.82	191.45	231.19	1.00689	Fcgrt		Fcgrt	No	0.726458	209	216.3	-7.276	20.08	0.3624	8	0.717196
Fkbp5		NM_010220.3	NM_010220.3:2125	Endogenous	mRNA	109.07	107.54	120.99	116.35	78.16	86.33	105.61	137.45	106.12	1.12923	Fkbp5		Fkbp5	No	0.721018	103.1	110.1	-6.989	18.89	0.37	8	0.713247
Fn1		NM_010233.1	NM_010233.1:2627	Endogenous	mRNA	312.33	185.51	348.73	230	206.35	194.78	151.21	204.21	202.76	0.755471	Fn1		Fn1	No	0.88398	246.3	240.9	5.341	35.45	0.1507	8	0.829689
Folr4		NM_022888.2	NM_022888.2:245	Endogenous	mRNA	17.35	18.82	24.91	24.35	28.14	18.81	16.8	14.73	9.47	0.619429	Folr4		Folr4	No	0.030351	22.06	12.08	9.988	3.803	2.626	8	0.086948
Foxp3		NM_054039.1	NM_054039.1:150	Endogenous	mRNA	29.75	34.95	49.82	24.35	37.52	21.03	45.6	12.76	39.79	0.994327	Foxp3		Foxp3	No	0.022319	32.9	14.61	18.29	6.475	2.825	8	0.076814
Frmpd4		NM_001033330.2	NM_001033330.2:4690	Endogenous	mRNA	59.49	96.79	113.87	73.06	96.92	106.25	108.01	100.14	81.48	1.06018	Frmpd4		Frmpd4	No	0.836951	91.06	94.63	-3.562	16.75	0.2126	8	0.794623
Fyn		NM_008054.2	NM_008054.2:1030	Endogenous	mRNA	570.13	497.38	548.01	592.58	590.92	627.52	427.24	392.72	225.5	0.610213	Fyn		Fyn	Yes	0.000371	571.1	360.1	211	35.91	5.877	8	0.0115
Gata3		NM_008091.3	NM_008091.3:1943	Endogenous	mRNA	29.75	48.39	28.47	29.76	31.27	23.24	16.8	16.69	20.84	0.569258	Gata3		Gata3	Yes	0.001152	31.81	7.593	24.22	4.915	4.928	8	0.021557
Gfi1		NM_010278.2	NM_010278.2:1875	Endogenous	mRNA	27.27	29.57	28.47	27.06	31.27	17.71	14.4	13.75	26.53	0.677781	Gfi1		Gfi1	No	0.017521	26.89	16.26	10.63	3.563	2.983	8	0.067839
Gm10499		XM_003086920.1	XM_003086920.1:898	Endogenous	mRNA	34.7	24.2	32.03	62.23	25.01	19.92	31.2	29.45	39.79	1.01408	Gm10499		Gm10499	No	0.141998	33.02	19.85	13.17	8.086	1.629	8	0.21261
Gp1bb		NM_010327.2	NM_010327.2:1555	Endogenous	mRNA	47.1	69.9	88.96	62.23	40.65	39.84	72.01	55.96	43.58	0.983997	Gp1bb		Gp1bb	No	0.360538	58.11	47.39	10.72	11.05	0.9698	8	0.413617
Gpi1		NM_008155.3	NM_008155.3:2675	Endogenous	mRNA	84.28	99.48	135.22	100.12	118.81	92.97	96.01	81.49	81.48	0.821012	Gpi1		Gpi1	No	0.18195	105.1	84.03	21.12	14.45	1.462	8	0.255451
Gpr183		NM_183031.2	NM_183031.2:238	Endogenous	mRNA	366.87	228.53	366.53	354.46	272.01	204.75	81.61	128.61	272.88	0.538828	Gpr183		Gpr183	Yes	0.005475	298.9	134.3	164.6	43.66	3.769	8	0.040674
Gpr44		NM_009962.2	NM_009962.2:270	Endogenous	mRNA	22.31	24.2	35.59	35.18	9.38	13.28	12	11.78	15.16	0.556524	Gpr44		Gpr44	No	0.15028	23.32	12.8	10.53	6.618	1.591	8	0.221005
Gzma		NM_010370.2	NM_010370.2:188	Endogenous	mRNA	133.86	99.48	124.55	140.7	112.56	77.47	28.8	25.53	26.53	0.234847	Gzma		Gzma	Yes	6.7e-05	114.8	18.03	96.74	12.83	7.539	8	0.004653
Gzmb		NM_013542.2	NM_013542.2:1020	Endogenous	mRNA	14.87	18.82	35.59	29.76	28.14	23.24	7.2	12.76	18.95	0.517351	Gzmb		Gzmb	No	0.088368	25.07	13.89	11.18	5.762	1.94	8	0.160422
H2-Aa		NM_010378.2	NM_010378.2:450	Endogenous	mRNA	1464.99	1129.19	1341.56	1382.68	1285.01	1789.59	2025.79	1865.4	1942.35	1.39009	H2-Aa		H2-Aa	No	0.052231	1399	2679	-1280	561.8	2.278	8	0.117753
H2-Ab1		NM_207105.2	NM_207105.2:164	Endogenous	mRNA	909.73	693.64	1014.17	938.92	834.79	1095.67	496.85	600.86	769.36	0.680553	H2-Ab1		H2-Ab1	No	0.910421	914.5	942.1	-27.65	238.1	0.1161	8	0.835564
H2-DMa		NM_010386.3	NM_010386.3:530	Endogenous	mRNA	322.25	266.17	288.24	202.94	265.76	294.39	252.02	255.27	577.97	1.32369	H2-DMa		H2-DMa	No	0.030247	273.3	413.6	-140.3	53.39	2.629	8	0.086948
H2-DMb2		NM_010388.4	NM_010388.4:195	Endogenous	mRNA	61.97	67.21	49.82	70.35	53.15	52.02	60.01	54.98	92.85	1.17251	H2-DMb2		H2-DMb2	No	0.387639	59.09	79.62	-20.53	22.47	0.9136	8	0.436769
H2-Ea-ps		NM_010381.2	NM_010381.2:735	Endogenous	mRNA	7.44	10.75	14.23	13.53	9.38	3.32	2.4	3.93	5.68	0.409548	H2-Ea-ps		H2-Ea-ps	No	0.628171	9.775	8.05	1.725	3.426	0.5035	8	0.644168
H2-Eb1		NM_010382.2	NM_010382.2:935	Endogenous	mRNA	213.18	155.94	256.21	213.76	175.09	280	211.22	221.88	269.09	1.08515	H2-Eb1		H2-Eb1	No	0.137783	215.7	384	-168.3	102.1	1.649	8	0.208823
H2-K1		NM_001001892.2	NM_001001892.2:1370	Endogenous	mRNA	342.08	258.1	217.07	221.88	250.12	245.69	343.23	551.77	691.66	2.06739	H2-K1		H2-K1	Yes	0.002014	255.8	570.5	-314.7	70	4.496	8	0.023209
H2-Ob		NM_010389.3	NM_010389.3:1205	Endogenous	mRNA	86.76	59.15	71.17	73.06	65.66	45.38	40.8	34.36	75.8	0.75258	H2-Ob		H2-Ob	No	0.212978	66.86	53.76	13.11	9.685	1.353	8	0.285476
H2-Q10		NM_010391.4	NM_010391.4:890	Endogenous	mRNA	69.41	53.77	53.38	43.29	46.9	34.31	40.8	29.45	58.74	0.856906	H2-Q10		H2-Q10	No	0.782653	50.18	54.78	-4.603	16.13	0.2853	8	0.756107
H60a		NM_010400.2	NM_010400.2:2020	Endogenous	mRNA	14.87	2.69	24.91	5.41	12.51	7.75	14.4	6.87	11.37	0.958028	H60a		H60a	No	0.198213	11.36	4.938	6.419	4.575	1.403	8	0.274937
Hamp		NM_032541.1	NM_032541.1:202	Endogenous	mRNA	9.92	29.57	28.47	21.65	31.27	8.85	19.2	13.75	9.47	0.653974	Hamp		Hamp	No	0.068301	21.62	9.663	11.96	5.679	2.106	8	0.137601
Hc		NM_010406.1	NM_010406.1:1065	Endogenous	mRNA	22.31	29.57	46.26	18.94	28.14	13.28	14.4	11.78	18.95	0.569464	Hc		Hc	No	0.039953	26.42	10.62	15.8	6.45	2.45	8	0.103129
Hcst		NM_011827.3	NM_011827.3:166	Endogenous	mRNA	27.27	24.2	32.03	21.65	31.27	19.92	28.8	35.34	26.53	1.15991	Hcst		Hcst	No	0.45953	26.06	23.07	2.984	3.841	0.777	8	0.500534
Hfe		NM_010424.4	NM_010424.4:1505	Endogenous	mRNA	319.77	266.17	291.8	278.7	247	256.76	295.23	280.79	426.37	1.20755	Hfe		Hfe	No	0.086691	276.7	334.1	-57.36	29.38	1.952	8	0.158131
Hif1a		NM_010431.1	NM_010431.1:2335	Endogenous	mRNA	582.52	397.9	427.02	462.7	478.36	469.25	398.44	401.55	365.73	0.827412	Hif1a		Hif1a	Yes	0.006778	469.6	349.2	120.5	33.27	3.62	8	0.043452
Hlx		NM_008250.2	NM_008250.2:1825	Endogenous	mRNA	111.55	67.21	103.2	70.35	96.92	34.31	55.21	51.05	39.79	0.604087	Hlx		Hlx	No	0.031004	80.59	41.59	39	14.93	2.613	8	0.087306
Icam1		NM_010493.2	NM_010493.2:2195	Endogenous	mRNA	282.59	196.26	231.3	232.7	203.23	142.77	280.83	386.83	888.74	2.41518	Icam1		Icam1	Yes	0.004701	214.8	664.3	-449.5	116	3.876	8	0.037577
Icam2		NM_010494.1	NM_010494.1:375	Endogenous	mRNA	42.14	67.21	49.82	51.41	59.4	53.12	62.41	32.4	41.69	0.84494	Icam2		Icam2	No	0.050634	53.85	38.22	15.63	6.802	2.298	8	0.116178
Icam4		NM_023892.2	NM_023892.2:540	Endogenous	mRNA	64.45	67.21	56.94	56.82	53.15	35.42	57.61	44.18	64.43	0.995359	Icam4		Icam4	No	0.662182	55.67	52.78	2.888	6.366	0.4536	8	0.67312
Icam5		NM_008319.2	NM_008319.2:1867	Endogenous	mRNA	527.99	661.38	583.6	533.05	603.42	680.64	405.64	337.74	324.04	0.59465	Icam5		Icam5	Yes	0.004197	598.3	410.7	187.6	47.42	3.957	8	0.03454
Icos		NM_017480.1	NM_017480.1:142	Endogenous	mRNA	39.66	34.95	42.7	27.06	18.76	23.24	21.6	24.54	18.95	0.698503	Icos		Icos	No	0.260054	31.06	21.77	9.297	7.67	1.212	8	0.323015
Icosl		NM_015790.3	NM_015790.3:349	Endogenous	mRNA	275.15	220.46	298.91	330.11	278.26	182.61	304.83	339.7	397.94	1.315	Icosl		Icosl	No	0.08114	264.3	347.7	-83.43	41.82	1.995	8	0.152322
Ifi204		NM_008329.2	NM_008329.2:1296	Endogenous	mRNA	99.15	45.71	53.38	70.35	81.29	52.02	172.82	225.81	180.02	2.87957	Ifi204		Ifi204	Yes	0.000147	66.98	174.4	-107.4	15.94	6.74	8	0.007264
Ifi35		NM_027320.4	NM_027320.4:820	Endogenous	mRNA	94.2	104.85	103.2	97.41	121.94	90.75	93.61	108	183.81	1.25882	Ifi35		Ifi35	No	0.258581	102.1	117.1	-15.08	12.4	1.216	8	0.322803
Ifih1		NM_027835.2	NM_027835.2:1997	Endogenous	mRNA	215.66	153.25	185.04	216.47	190.72	166.01	129.61	199.3	210.34	0.956838	Ifih1		Ifih1	No	0.310517	187.9	206.9	-19.04	17.59	1.083	8	0.37172
Ifit2		NM_008332.2	NM_008332.2:230	Endogenous	mRNA	76.84	64.53	85.4	92	75.04	56.44	136.81	143.34	98.54	1.68213	Ifit2		Ifit2	No	0.021024	75.04	104.4	-29.32	10.24	2.864	8	0.075502
Ifitm1		NM_001112715.1	NM_001112715.1:412	Endogenous	mRNA	74.36	96.79	106.76	78.47	59.4	61.98	88.81	119.78	111.8	1.34122	Ifitm1		Ifitm1	No	0.030896	79.63	151.3	-71.63	27.39	2.615	8	0.087306
Ifna1		NM_010502.2	NM_010502.2:354	Endogenous	mRNA	39.66	77.97	103.2	100.12	65.66	57.55	28.8	55.96	56.85	0.637653	Ifna1		Ifna1	No	0.059686	74.03	44.8	29.22	13.33	2.193	8	0.126725
Ifna2		NM_010503.2	NM_010503.2:89	Endogenous	mRNA	9.92	18.82	28.47	18.94	28.14	13.28	24	7.85	18.95	0.864166	Ifna2		Ifna2	No	0.072326	19.6	10.95	8.65	4.18	2.069	8	0.14282
Ifnar1		NM_010508.1	NM_010508.1:1195	Endogenous	mRNA	547.82	510.82	544.45	649.4	719.11	710.52	499.25	603.8	445.32	0.841021	Ifnar1		Ifnar1	No	0.149516	613.7	530.6	83.09	52.12	1.594	8	0.221005
Ifnar2		NM_001110498.1	NM_001110498.1:725	Endogenous	mRNA	334.64	271.54	245.54	327.4	278.26	249.01	273.63	249.37	460.48	1.1527	Ifnar2		Ifnar2	No	0.112636	284.4	328.7	-44.3	24.86	1.782	8	0.186074
Ifnb1		NM_010510.1	NM_010510.1:335	Endogenous	mRNA	9.92	18.82	17.79	18.94	21.89	21.03	12	19.64	28.42	1.10822	Ifnb1		Ifnb1	No	0.205115	18.07	12.77	5.293	3.837	1.379	8	0.280041
Ifng		NM_008337.1	NM_008337.1:95	Endogenous	mRNA	17.35	26.89	32.03	16.23	18.76	16.6	14.4	13.75	7.58	0.558893	Ifng		Ifng	No	0.029049	21.31	10.01	11.3	4.257	2.655	8	0.086207
Ifngr1		NM_010511.2	NM_010511.2:985	Endogenous	mRNA	1013.84	664.07	797.11	1006.57	772.26	678.43	729.67	809.98	1440.18	1.2083	Ifngr1		Ifngr1	No	0.049507	822	1128	-305.8	132.2	2.312	8	0.115483
Ifngr2		NM_008338.3	NM_008338.3:797	Endogenous	mRNA	349.51	306.49	348.73	397.76	331.41	277.79	199.22	249.37	303.2	0.747421	Ifngr2		Ifngr2	No	0.259752	335.3	293.8	41.52	34.23	1.213	8	0.323015
Igf2r		NM_010515.1	NM_010515.1:2585	Endogenous	mRNA	188.39	185.51	128.11	205.64	237.62	204.75	211.22	162.98	140.23	0.894645	Igf2r		Igf2r	No	0.304879	191.7	157.9	33.76	30.79	1.096	8	0.368092
Ikbkap		NM_026079.3	NM_026079.3:38	Endogenous	mRNA	699.03	709.78	633.41	711.63	778.51	771.39	744.07	579.26	325.94	0.766434	Ikbkap		Ikbkap	Yes	0.007947	717.3	473.9	243.4	69.33	3.511	8	0.046419
Ikbkb		NM_010546.2	NM_010546.2:4280	Endogenous	mRNA	299.94	252.72	316.71	267.88	315.78	334.23	225.62	247.41	214.13	0.768954	Ikbkb		Ikbkb	No	0.23027	297.9	249.9	48.02	36.98	1.299	8	0.298748
Ikbke		NM_019777.3	NM_019777.3:2495	Endogenous	mRNA	57.01	80.66	56.94	46	78.16	57.55	76.81	91.31	96.64	1.4071	Ikbke		Ikbke	No	0.153562	62.72	78.49	-15.77	10	1.576	8	0.223183
Ikbkg		NM_178590.2	NM_178590.2:525	Endogenous	mRNA	153.69	182.82	113.87	140.7	153.2	164.9	194.42	162	102.33	1.00915	Ikbkg		Ikbkg	No	0.732343	151.5	145.3	6.213	17.54	0.3542	8	0.720137
Ikzf1		NM_001025597.1	NM_001025597.1:4420	Endogenous	mRNA	198.31	123.67	181.48	143.41	103.18	78.58	69.61	66.76	155.39	0.704198	Ikzf1		Ikzf1	No	0.126948	138.1	95.45	42.66	25.04	1.703	8	0.198665
Ikzf2		NM_011770.4	NM_011770.4:7230	Endogenous	mRNA	114.03	112.92	74.73	100.12	84.42	76.36	115.21	93.27	68.22	0.983682	Ikzf2		Ikzf2	No	0.306001	93.76	82.62	11.15	10.19	1.094	8	0.368092
Ikzf3		NM_011771.1	NM_011771.1:675	Endogenous	mRNA	27.27	24.2	42.7	16.23	25.01	17.71	16.8	15.71	26.53	0.77116	Ikzf3		Ikzf3	No	0.081998	25.52	13.62	11.9	5.985	1.988	8	0.153352
Ikzf4		NM_011772.2	NM_011772.2:2057	Endogenous	mRNA	114.03	120.98	149.46	175.88	106.3	97.39	115.21	86.4	81.48	0.741035	Ikzf4		Ikzf4	No	0.27979	127.3	105	22.37	19.3	1.159	8	0.34238
Il10		NM_010548.1	NM_010548.1:985	Endogenous	mRNA	14.87	13.44	28.47	37.88	37.52	22.13	31.2	22.58	13.26	0.8689	Il10		Il10	No	0.816654	25.72	27.75	-2.029	8.468	0.2396	8	0.78285
Il10ra		NM_008348.2	NM_008348.2:75	Endogenous	mRNA	708.94	462.43	519.54	557.4	487.74	384.04	597.66	756.96	1320.8	1.71496	Il10ra		Il10ra	Yes	0.007721	520	1003	-482.8	136.7	3.531	8	0.046419
Il10rb		NM_008349.5	NM_008349.5:465	Endogenous	mRNA	272.67	209.71	231.3	248.94	243.87	235.73	168.02	241.52	369.52	1.08036	Il10rb		Il10rb	No	0.126671	240.4	300.9	-60.48	35.48	1.705	8	0.198665
Il11ra1		NM_010549.3	NM_010549.3:22	Endogenous	mRNA	208.22	260.79	217.07	202.94	153.2	152.73	93.61	56.94	113.7	0.442278	Il11ra1		Il11ra1	Yes	0.000297	199.2	69.57	129.6	21.32	6.078	8	0.009801
Il12a		NM_008351.1	NM_008351.1:355	Endogenous	mRNA	57.01	43.02	32.03	21.65	31.27	32.1	16.8	16.69	18.95	0.48314	Il12a		Il12a	No	0.018196	36.18	16.32	19.87	6.715	2.958	8	0.069883
Il12b		NM_008352.1	NM_008352.1:1045	Endogenous	mRNA	47.1	34.95	78.29	59.53	53.15	50.91	31.2	22.58	43.58	0.601118	Il12b		Il12b	No	0.030278	53.99	30.54	23.45	8.925	2.628	8	0.086948
Il12rb1		NM_008353.2	NM_008353.2:1757	Endogenous	mRNA	22.31	26.89	24.91	18.94	62.53	15.49	31.2	16.69	28.42	0.892149	Il12rb1		Il12rb1	No	0.052712	28.51	8.06	20.45	9.001	2.272	8	0.117753
Il12rb2		NM_008354.3	NM_008354.3:1395	Endogenous	mRNA	17.35	16.13	28.47	16.23	40.65	18.81	14.4	11.78	30.32	0.820982	Il12rb2		Il12rb2	No	0.163165	22.94	13.85	9.088	5.918	1.536	8	0.234653
Il13		NM_008355.2	NM_008355.2:425	Endogenous	mRNA	47.1	53.77	67.61	59.53	40.65	17.71	28.8	14.73	32.21	0.528966	Il13		Il13	No	0.01339	47.73	17.57	30.16	9.542	3.16	8	0.060467
Il13ra1		NM_133990.4	NM_133990.4:845	Endogenous	mRNA	376.78	295.74	345.18	392.34	256.38	250.12	228.02	277.85	433.95	0.980747	Il13ra1		Il13ra1	No	0.386685	319.4	286.5	32.89	35.93	0.9155	8	0.436769
Il15		NM_008357.2	NM_008357.2:854	Endogenous	mRNA	39.66	21.51	60.49	51.41	25.01	28.78	33.6	23.56	30.32	0.771225	Il15		Il15	No	0.035078	37.81	16.21	21.61	8.529	2.533	8	0.093971
Il15ra		NM_008358.2	NM_008358.2:800	Endogenous	mRNA	79.32	102.16	88.96	100.12	87.54	89.65	74.41	85.42	64.43	0.818841	Il15ra		Il15ra	Yes	0.008369	91.29	61.56	29.73	8.553	3.476	8	0.047375
Il16		NM_010551.3	NM_010551.3:3095	Endogenous	mRNA	485.85	414.04	387.88	608.81	503.37	367.44	535.25	391.73	377.1	0.942462	Il16		Il16	No	0.481333	461.2	422.5	38.76	52.48	0.7385	8	0.520849
Il17a		NM_010552.3	NM_010552.3:205	Endogenous	mRNA	17.35	21.51	60.49	27.06	40.65	16.6	7.2	11.78	28.42	0.516171	Il17a		Il17a	No	0.109502	30.61	13.7	16.91	9.393	1.8	8	0.183222
Il17b		NM_019508.1	NM_019508.1:346	Endogenous	mRNA	12.39	32.26	14.23	13.53	9.38	4.43	12	2.95	3.79	0.434702	Il17b		Il17b	No	0.222105	14.37	7.318	7.053	5.327	1.324	8	0.292753
Il17f		NM_145856.2	NM_145856.2:625	Endogenous	mRNA	22.31	26.89	32.03	29.76	12.51	26.56	16.8	18.65	20.84	0.750233	Il17f		Il17f	No	0.00932	25.01	11.67	13.34	3.921	3.403	8	0.050759
Il17ra		NM_008359.1	NM_008359.1:312	Endogenous	mRNA	200.79	137.12	135.22	162.35	168.83	166.01	237.62	236.61	447.21	1.89925	Il17ra		Il17ra	Yes	0.001174	161.7	358.5	-196.7	40.04	4.913	8	0.021557
Il17rb		NM_019583.3	NM_019583.3:285	Endogenous	mRNA	66.93	34.95	74.73	46	71.91	45.38	55.21	76.58	34.11	0.976169	Il17rb		Il17rb	No	0.126275	56.65	35.41	21.24	12.45	1.707	8	0.198665
Il17re		NM_001034029.1	NM_001034029.1:130	Endogenous	mRNA	27.27	45.71	71.17	46	34.39	33.2	19.2	26.51	28.42	0.575231	Il17re		Il17re	No	0.044977	42.96	19.96	23	9.688	2.374	8	0.110113
Il18		NM_008360.1	NM_008360.1:270	Endogenous	mRNA	572.61	465.12	491.07	527.64	559.65	640.8	693.66	728.49	416.89	1.12932	Il18		Il18	No	0.425961	542.8	609.6	-66.8	79.64	0.8387	8	0.468084
Il18r1		NM_001161842.1	NM_001161842.1:620	Endogenous	mRNA	37.18	64.53	64.05	67.65	46.9	26.56	26.4	28.47	43.58	0.64164	Il18r1		Il18r1	No	0.016086	51.15	21.81	29.34	9.653	3.039	8	0.065414
Il18rap		NM_010553.2	NM_010553.2:2055	Endogenous	mRNA	17.35	37.64	28.47	21.65	31.27	17.71	21.6	25.53	41.69	1.15283	Il18rap		Il18rap	No	0.747982	25.68	27.76	-2.078	6.249	0.3326	8	0.732609
Il19		NM_001009940.1	NM_001009940.1:464	Endogenous	mRNA	17.35	51.08	35.59	37.88	12.51	18.81	26.4	8.84	18.95	0.625678	Il19		Il19	No	0.041266	28.87	9.58	19.29	7.941	2.429	8	0.104878
Il1a		NM_010554.4	NM_010554.4:225	Endogenous	mRNA	1425.33	984.01	1024.85	982.21	828.54	711.63	849.68	1873.26	2505.15	1.7554	Il1a		Il1a	No	0.021603	992.8	1854	-860.9	302.5	2.846	8	0.076475
Il1b		NM_008361.3	NM_008361.3:1120	Endogenous	mRNA	1219.58	602.23	612.06	551.99	575.29	560.01	1444.94	2228.66	1732	2.62334	Il1b		Il1b	Yes	0.000689	686.9	2238	-1551	290.1	5.346	8	0.016267
Il1r1		NM_001123382.1	NM_001123382.1:820	Endogenous	mRNA	133.86	129.05	120.99	110.94	90.67	120.63	84.01	87.38	56.85	0.646444	Il1r1		Il1r1	Yes	0.005722	117.7	71.61	46.08	12.33	3.738	8	0.041101
Il1r2		NM_010555.4	NM_010555.4:1077	Endogenous	mRNA	475.93	236.59	156.57	181.29	190.72	156.05	256.82	159.05	413.1	1.18666	Il1r2		Il1r2	No	0.123474	232.9	447.3	-214.5	124.6	1.721	8	0.197286
Il1rap		NM_134103.2	NM_134103.2:945	Endogenous	mRNA	334.64	365.64	419.9	395.05	503.37	649.65	571.25	546.86	253.93	1.02842	Il1rap		Il1rap	No	0.899814	444.7	432.8	11.87	91.33	0.13	8	0.831992
Il1rl1		NM_001025602.2	NM_001025602.2:815	Endogenous	mRNA	71.89	69.9	85.4	78.47	62.53	55.34	43.2	41.24	81.48	0.78351	Il1rl1		Il1rl1	Yes	0.001551	70.59	42.74	27.85	5.931	4.695	8	0.023209
Il1rl2		NM_133193.3	NM_133193.3:860	Endogenous	mRNA	61.97	51.08	64.05	70.35	75.04	34.31	57.61	63.82	108.01	1.2861	Il1rl2		Il1rl2	No	0.728994	59.47	55.11	4.357	12.14	0.3588	8	0.718269
Il1rn		NM_031167.5	NM_031167.5:224	Endogenous	mRNA	47.1	26.89	21.35	48.7	28.14	33.2	33.6	20.62	115.59	1.65362	Il1rn		Il1rn	No	0.020263	34.23	85.1	-50.87	17.61	2.888	8	0.073842
Il2		NM_008366.2	NM_008366.2:485	Endogenous	mRNA	24.79	29.57	42.7	46	18.76	19.92	26.4	19.64	20.84	0.735996	Il2		Il2	No	0.089248	30.29	16.52	13.77	7.123	1.933	8	0.160841
Il20		NM_021380.1	NM_021380.1:375	Endogenous	mRNA	22.31	21.51	49.82	27.06	28.14	15.49	16.8	9.82	9.47	0.439238	Il20		Il20	No	0.132656	27.39	13.9	13.49	8.056	1.674	8	0.202556
Il21		NM_021782.2	NM_021782.2:1762	Endogenous	mRNA	34.7	64.53	42.7	46	50.02	33.2	21.6	24.54	30.32	0.563968	Il21		Il21	Yes	0.003599	45.19	19	26.19	6.44	4.067	8	0.032429
Il21r		NM_021887.1	NM_021887.1:619	Endogenous	mRNA	121.46	40.33	99.64	78.47	62.53	70.83	45.6	48.11	70.11	0.692304	Il21r		Il21r	No	0.822196	78.88	74.76	4.117	17.73	0.2322	8	0.785126
Il22		NM_016971.1	NM_016971.1:477	Endogenous	mRNA	29.75	48.39	67.61	43.29	21.89	26.56	24	26.51	26.53	0.648785	Il22		Il22	No	0.030071	39.58	15.03	24.55	9.328	2.632	8	0.086948
Il22ra2		NM_178258.5	NM_178258.5:20	Endogenous	mRNA	44.62	37.64	60.49	40.59	31.27	8.85	26.4	15.71	37.9	0.716101	Il22ra2		Il22ra2	No	0.057039	37.24	15.46	21.79	9.806	2.222	8	0.122375
Il23a		NM_031252.1	NM_031252.1:360	Endogenous	mRNA	29.75	32.26	42.7	16.23	25.01	8.85	16.8	16.69	24.63	0.750904	Il23a		Il23a	No	0.123801	25.8	13.44	12.37	7.19	1.72	8	0.197286
Il23r		NM_144548.1	NM_144548.1:690	Endogenous	mRNA	34.7	45.71	67.61	37.88	15.63	25.45	33.6	18.65	17.05	0.610626	Il23r		Il23r	No	0.042466	37.83	14.12	23.71	9.835	2.411	8	0.106431
Il25		NM_080729.2	NM_080729.2:649	Endogenous	mRNA	22.31	29.57	42.7	43.29	28.14	32.1	24	29.45	11.37	0.654384	Il25		Il25	Yes	0.008688	33.02	13.69	19.33	5.602	3.451	8	0.04838
Il27		NM_145636.1	NM_145636.1:175	Endogenous	mRNA	47.1	43.02	53.38	54.12	53.15	17.71	26.4	14.73	17.05	0.433403	Il27		Il27	No	0.00913	44.75	16.97	27.77	8.129	3.417	8	0.050277
Il27ra		NM_016671.3	NM_016671.3:2320	Endogenous	mRNA	42.14	45.71	71.17	35.18	37.52	32.1	28.8	22.58	36	0.662421	Il27ra		Il27ra	No	0.016235	43.97	21.73	22.24	7.333	3.033	8	0.065414
Il28a		NM_001024673.2	NM_001024673.2:72	Endogenous	mRNA	24.79	10.75	42.7	32.47	25.01	14.39	19.2	13.75	26.53	0.792486	Il28a		Il28a	No	0.056153	25.02	11.3	13.72	6.149	2.232	8	0.120999
Il2ra		NM_008367.2	NM_008367.2:325	Endogenous	mRNA	24.79	34.95	24.91	27.06	18.76	14.39	31.2	19.64	18.95	0.963551	Il2ra		Il2ra	No	0.89898	24.14	23.48	0.6608	5.043	0.131	8	0.831992
Il2rb		NM_008368.3	NM_008368.3:2365	Endogenous	mRNA	49.58	29.57	56.94	67.65	34.39	35.42	38.4	30.44	51.16	0.877353	Il2rb		Il2rb	No	0.670502	45.59	41.28	4.317	9.776	0.4416	8	0.678481
Il2rg		NM_013563.3	NM_013563.3:1226	Endogenous	mRNA	29.75	34.95	17.79	24.35	46.9	23.24	26.4	22.58	64.43	1.28161	Il2rg		Il2rg	No	0.341794	29.5	39.82	-10.32	10.21	1.011	8	0.397637
Il3		NM_010556.4	NM_010556.4:155	Endogenous	mRNA	4.96	21.51	10.68	10.82	6.25	4.43	16.8	4.91	13.26	1.1925	Il3		Il3	No	0.205859	9.775	5.003	4.773	3.466	1.377	8	0.280286
Il33		NM_133775.1	NM_133775.1:1011	Endogenous	mRNA	94.2	104.85	106.76	62.23	81.29	105.14	316.83	242.5	210.34	2.77624	Il33		Il33	No	0.012525	92.41	214.5	-122	38.08	3.205	8	0.05856
Il4		NM_021283.1	NM_021283.1:345	Endogenous	mRNA	17.35	24.2	39.14	32.47	21.89	8.85	19.2	10.8	17.05	0.653926	Il4		Il4	No	0.07734	23.98	11.37	12.61	6.225	2.026	8	0.14955
Il4ra		NM_001008700.3	NM_001008700.3:670	Endogenous	mRNA	433.79	260.79	295.36	281.41	356.43	278.9	278.43	407.44	613.97	1.36346	Il4ra		Il4ra	Yes	0.005499	317.8	539.8	-222.1	58.97	3.766	8	0.040674
Il5		NM_010558.1	NM_010558.1:177	Endogenous	mRNA	14.87	10.75	10.68	13.53	28.14	4.43	9.6	3.93	28.42	1.0182	Il5		Il5	No	0.18764	13.73	7.14	6.593	4.577	1.441	8	0.262696
Il6		NM_031168.1	NM_031168.1:40	Endogenous	mRNA	39.66	56.46	85.4	86.59	90.67	54.23	72.01	107.02	64.43	1.17895	Il6		Il6	No	0.406772	68.84	80.06	-11.22	12.82	0.8756	8	0.453025
Il6ra		NM_010559.2	NM_010559.2:2825	Endogenous	mRNA	384.22	317.25	309.59	340.93	287.64	222.45	182.42	204.21	477.53	0.928166	Il6ra		Il6ra	No	0.755839	310.3	324.2	-13.82	42.94	0.3218	8	0.73739
Il6st		NM_010560.2	NM_010560.2:2325	Endogenous	mRNA	421.4	373.71	469.72	446.46	403.33	345.3	196.82	255.27	329.73	0.635647	Il6st		Il6st	Yes	0.001888	410	286	124	27.28	4.544	8	0.023209
Il7		NM_008371.2	NM_008371.2:1055	Endogenous	mRNA	49.58	26.89	53.38	64.94	68.78	16.6	28.8	21.6	15.16	0.468002	Il7		Il7	No	0.025934	46.7	16.04	30.66	11.24	2.728	8	0.083537
Il7r		NM_008372.3	NM_008372.3:1020	Endogenous	mRNA	54.53	80.66	110.31	92	121.94	50.91	52.8	37.31	70.11	0.627883	Il7r		Il7r	No	0.074876	85.06	50.64	34.42	16.81	2.047	8	0.147256
Il9		NM_008373.1	NM_008373.1:39	Endogenous	mRNA	47.1	34.95	35.59	27.06	46.9	24.35	24	20.62	28.42	0.676453	Il9		Il9	No	0.015495	35.99	16.88	19.12	6.24	3.064	8	0.065414
Ilf3		NM_010561.2	NM_010561.2:1902	Endogenous	mRNA	163.6	134.43	224.19	156.94	200.1	230.2	331.23	272.94	197.08	1.4444	Ilf3		Ilf3	No	0.045103	184.9	267.6	-82.72	34.87	2.372	8	0.110113
Irak1		NM_008363.2	NM_008363.2:951	Endogenous	mRNA	349.51	287.67	352.29	321.99	365.81	416.13	388.84	369.15	257.72	0.970393	Irak1		Irak1	No	0.577799	348.9	328	20.95	36.11	0.5801	8	0.601591
Irak2		NM_001113553.1	NM_001113553.1:485	Endogenous	mRNA	587.48	526.96	473.28	424.81	406.45	400.64	410.44	445.73	678.4	1.08849	Irak2		Irak2	No	0.264547	469.9	535.7	-65.76	54.81	1.2	8	0.327293
Irak3		NM_028679.3	NM_028679.3:921	Endogenous	mRNA	74.36	80.66	92.52	56.82	71.91	58.66	76.81	89.34	70.11	1.08643	Irak3		Irak3	No	0.301608	72.49	83.48	-10.99	9.95	1.104	8	0.36547
Irak4		NM_029926.5	NM_029926.5:250	Endogenous	mRNA	116.5	91.41	120.99	113.64	125.06	113.99	79.21	100.14	155.39	0.982233	Irak4		Irak4	No	0.109557	113.6	138.8	-25.22	14.01	1.8	8	0.183222
Irf1		NM_008390.1	NM_008390.1:365	Endogenous	mRNA	351.99	268.85	274.01	324.7	265.76	236.84	472.84	599.87	890.64	2.28011	Irf1		Irf1	Yes	0.001992	287	733.1	-446.1	99.05	4.504	8	0.023209
Irf3		NM_016849.3	NM_016849.3:1527	Endogenous	mRNA	114.03	177.44	99.64	100.12	96.92	60.87	60.01	54	89.06	0.625774	Irf3		Irf3	No	0.027323	108.2	52.39	55.78	20.7	2.694	8	0.083806
Irf4		NM_013674.1	NM_013674.1:1878	Endogenous	mRNA	29.75	34.95	67.61	48.7	25.01	29.88	16.8	25.53	32.21	0.631963	Irf4		Irf4	No	0.05394	39.32	18.37	20.95	9.279	2.257	8	0.117764
Irf5		NM_012057.3	NM_012057.3:1826	Endogenous	mRNA	426.36	336.07	441.26	346.35	334.54	265.62	316.83	304.36	651.87	1.18413	Irf5		Irf5	No	0.227966	358.4	455	-96.64	74.01	1.306	8	0.296831
Irf7		NM_016850.2	NM_016850.2:705	Endogenous	mRNA	54.53	51.08	46.26	56.82	46.9	29.88	57.61	54	77.69	1.32623	Irf7		Irf7	No	0.075828	47.58	79.68	-32.1	15.74	2.039	8	0.148538
Irf8		NM_008320.3	NM_008320.3:2274	Endogenous	mRNA	347.04	255.41	274.01	270.58	272.01	220.24	153.61	224.83	399.84	0.949533	Irf8		Irf8	No	0.450008	273.2	246.2	26.98	33.97	0.7942	8	0.491243
Irgm1		NM_008326.1	NM_008326.1:27	Endogenous	mRNA	250.36	177.44	266.89	240.82	190.72	181.5	355.23	314.17	348.67	1.557	Irgm1		Irgm1	Yes	0.001862	218	318.7	-100.7	22.11	4.555	8	0.023209
Itga2b		NM_010575.2	NM_010575.2:461	Endogenous	mRNA	29.75	34.95	46.26	32.47	21.89	36.52	28.8	30.44	32.21	0.906163	Itga2b		Itga2b	No	0.566432	33.64	28.86	4.778	7.99	0.5979	8	0.593496
Itga4		NM_010576.3	NM_010576.3:6600	Endogenous	mRNA	148.73	123.67	117.43	127.17	100.05	89.65	117.61	91.31	121.28	0.934484	Itga4		Itga4	No	0.888247	117.8	114.4	3.428	23.63	0.1451	8	0.829689
Itga5		NM_010577.3	NM_010577.3:2446	Endogenous	mRNA	126.42	107.54	106.76	116.35	106.3	89.65	84.01	73.63	109.91	0.819424	Itga5		Itga5	No	0.418903	108.8	114.5	-5.613	6.587	0.8522	8	0.463205
Itga6		NM_008397.3	NM_008397.3:910	Endogenous	mRNA	852.72	629.12	679.68	741.4	631.56	574.39	403.24	487.95	739.04	0.793517	Itga6		Itga6	No	0.127683	684.8	590.7	94.08	55.37	1.699	8	0.198919
Itgal		NM_008400.2	NM_008400.2:950	Endogenous	mRNA	116.5	64.53	85.4	81.17	71.91	64.19	103.21	54.98	89.06	1.02233	Itgal		Itgal	No	0.196265	80.62	119.8	-39.19	27.8	1.41	8	0.273228
Itgam		NM_001082960.1	NM_001082960.1:3025	Endogenous	mRNA	758.52	615.68	572.92	592.58	528.39	453.76	602.46	606.75	1461.02	1.51638	Itgam		Itgam	No	0.039214	587	947.2	-360.2	146.3	2.462	8	0.102348
Itgax		NM_021334.2	NM_021334.2:3773	Endogenous	mRNA	66.93	61.84	110.31	86.59	46.9	42.06	122.41	80.51	202.76	1.95683	Itgax		Itgax	No	0.053315	69.11	111	-41.87	18.49	2.265	8	0.117753
Itgb1		NM_010578.1	NM_010578.1:1855	Endogenous	mRNA	1457.55	962.5	1263.27	1168.92	1106.8	1118.91	1003.29	1019.1	1119.93	0.887918	Itgb1		Itgb1	No	0.222867	1180	1041	138.7	104.9	1.322	8	0.292754
Itgb2		NM_008404.4	NM_008404.4:2542	Endogenous	mRNA	585	427.48	330.94	435.64	400.2	339.77	338.43	356.39	773.15	1.1655	Itgb2		Itgb2	No	0.256448	419.8	544.7	-124.9	102.2	1.222	8	0.32108
Itln1		NM_010584.3	NM_010584.3:853	Endogenous	mRNA	22.31	16.13	21.35	24.35	18.76	8.85	12	12.76	18.95	0.782282	Itln1		Itln1	No	0.331807	18.63	13.32	5.31	5.14	1.033	8	0.389213
Jak1		NM_146145.2	NM_146145.2:4080	Endogenous	mRNA	624.66	594.17	583.6	565.52	462.73	583.25	592.86	567.47	938.01	1.22928	Jak1		Jak1	Yes	0.004251	569	775.3	-206.3	52.26	3.947	8	0.03454
Jak2		NM_001048177.1	NM_001048177.1:730	Endogenous	mRNA	763.48	744.73	818.46	771.16	753.5	894.24	861.68	766.78	458.58	0.879574	Jak2		Jak2	No	0.114106	790.9	642.9	148	83.47	1.773	8	0.187877
Jak3		NM_010589.5	NM_010589.5:145	Endogenous	mRNA	176	112.92	156.57	110.94	131.32	130.59	62.41	64.8	121.28	0.607303	Jak3		Jak3	Yes	0.002279	136.4	71.49	64.9	14.74	4.403	8	0.024031
Kir3dl1		NM_177749.3	NM_177749.3:942	Endogenous	mRNA	12.39	16.13	14.23	18.94	18.76	8.85	14.4	6.87	11.37	0.731019	Kir3dl1		Kir3dl1	Yes	0.00533	14.88	5.898	8.986	2.372	3.788	8	0.040638
Kir3dl2		NM_177748.2	NM_177748.2:1519	Endogenous	mRNA	17.35	37.64	39.14	43.29	43.77	26.56	19.2	18.65	28.42	0.637978	Kir3dl2		Kir3dl2	No	0.01579	34.63	17.82	16.81	5.508	3.051	8	0.065414
Kit		NM_001122733.1	NM_001122733.1:4275	Endogenous	mRNA	47.1	64.53	71.17	59.53	53.15	38.74	76.81	88.36	54.95	1.31722	Kit		Kit	No	0.027196	55.7	92.52	-36.81	13.65	2.697	8	0.083806
Klra1		NM_016659.3	NM_016659.3:105	Endogenous	mRNA	4.96	29.57	49.82	29.76	12.51	22.13	9.6	11.78	22.74	0.59321	Klra1		Klra1	No	0.118496	24.79	10.11	14.68	8.397	1.749	8	0.191321
Klra21		NM_053151.1	NM_053151.1:41	Endogenous	mRNA	24.79	13.44	14.23	5.41	12.51	9.96	4.8	5.89	9.47	0.501867	Klra21		Klra21	No	0.077694	13.39	6.195	7.195	3.557	2.023	8	0.14955
Klra4		NM_010649.3	NM_010649.3:169	Endogenous	mRNA	7.44	10.75	21.35	13.53	12.51	4.43	12	4.91	13.26	0.861877	Klra4		Klra4	No	0.078456	11.67	4.71	6.958	3.45	2.017	8	0.14955
Klra5		NM_008463.2	NM_008463.2:174	Endogenous	mRNA	22.31	21.51	32.03	10.82	3.13	11.07	12	7.85	17.05	0.731635	Klra5		Klra5	No	0.21632	16.81	8.948	7.864	5.858	1.342	8	0.288971
Klra6		NM_008464.2	NM_008464.2:880	Endogenous	mRNA	14.87	16.13	49.82	27.06	25.01	23.24	19.2	17.67	11.37	0.617947	Klra6		Klra6	No	0.127072	26.02	13.66	12.36	7.262	1.702	8	0.198665
Klra7		NM_001110323.1	NM_001110323.1:250	Endogenous	mRNA	34.7	29.57	39.14	40.59	28.14	16.6	19.2	10.8	22.74	0.558864	Klra7		Klra7	Yes	0.003525	31.46	9.363	22.09	5.413	4.082	8	0.032429
Klra8		NM_010650.3	NM_010650.3:842	Endogenous	mRNA	49.58	48.39	117.43	89.29	37.52	50.91	19.2	26.51	36	0.4157	Klra8		Klra8	No	0.026836	65.52	21.4	44.12	16.31	2.706	8	0.083806
Klrb1		NM_001099918.1	NM_001099918.1:327	Endogenous	mRNA	14.87	13.44	39.14	21.65	21.89	6.64	12	5.89	5.68	0.400748	Klrb1		Klrb1	No	0.120198	19.61	8.46	11.15	6.408	1.739	8	0.192783
Klrc1		NM_001136068.1	NM_001136068.1:68	Endogenous	mRNA	32.22	32.26	53.38	51.41	28.14	21.03	19.2	22.58	22.74	0.590734	Klrc1		Klrc1	No	0.042568	36.41	17.53	18.88	7.838	2.409	8	0.106431
Klrc2		NM_001098669.1	NM_001098669.1:250	Endogenous	mRNA	54.53	53.77	60.49	37.88	46.9	27.67	52.8	22.58	37.9	0.805575	Klrc2		Klrc2	No	0.011535	46.87	19.72	27.16	8.332	3.26	8	0.054967
Klrc3		NM_021378.1	NM_021378.1:242	Endogenous	mRNA	14.87	10.75	35.59	8.12	12.51	5.53	14.4	6.87	15.16	0.833925	Klrc3		Klrc3	No	0.091392	14.56	3.728	10.83	5.649	1.918	8	0.163515
Klrd1		NM_010654.2	NM_010654.2:434	Endogenous	mRNA	94.2	86.03	131.66	108.23	106.3	115.1	64.81	69.71	75.8	0.655693	Klrd1		Klrd1	No	0.151598	106.9	75.86	31.07	19.6	1.585	8	0.221629
Klrk1		NM_001083322.1	NM_001083322.1:144	Endogenous	mRNA	39.66	34.95	85.4	56.82	46.9	28.78	33.6	22.58	39.79	0.656183	Klrk1		Klrk1	No	0.176132	48.75	29.2	19.55	13.17	1.484	8	0.248692
Lair1		NM_001113474.1	NM_001113474.1:1865	Endogenous	mRNA	919.64	567.28	743.73	841.51	719.11	579.93	568.85	720.63	1104.77	1.09547	Lair1		Lair1	No	0.745566	728.5	763.6	-35.08	104.4	0.3359	8	0.731688
Lck		NM_010693.2	NM_010693.2:1180	Endogenous	mRNA	27.27	37.64	24.91	35.18	53.15	27.67	33.6	28.47	41.69	1.00826	Lck		Lck	No	0.242193	34.3	24.87	9.431	7.468	1.263	8	0.307655
Lcp2		NM_010696.3	NM_010696.3:2605	Endogenous	mRNA	287.54	233.9	476.84	319.29	353.3	130.59	204.02	120.76	253.93	0.64249	Lcp2		Lcp2	No	0.032019	300.2	141.8	158.4	61.12	2.592	8	0.088652
Lef1		NM_010703.3	NM_010703.3:1337	Endogenous	mRNA	94.2	59.15	99.64	94.7	100.05	90.75	36	44.18	32.21	0.417427	Lef1		Lef1	Yes	0.000168	89.75	34.25	55.5	8.397	6.609	8	0.007562
Lif		NM_008501.2	NM_008501.2:3435	Endogenous	mRNA	42.14	40.33	39.14	32.47	25.01	30.99	40.8	24.54	41.69	1.01895	Lif		Lif	No	0.488935	35.01	31.95	3.068	4.23	0.7253	8	0.525632
Lilra5		NM_001081239.2	NM_001081239.2:994	Endogenous	mRNA	148.73	110.23	177.93	146.11	143.82	100.71	88.81	82.47	123.17	0.711636	Lilra5		Lilra5	No	0.03344	137.9	93.36	44.56	17.38	2.564	8	0.090333
Lilra6		NM_011090.2	NM_011090.2:424	Endogenous	mRNA	19.83	8.07	49.82	2.71	28.14	15.49	28.8	8.84	22.74	0.9734	Lilra6		Lilra6	No	0.425447	20.68	12.79	7.887	9.392	0.8397	8	0.468084
Lilrb3		NM_011095.2	NM_011095.2:2040	Endogenous	mRNA	47.1	59.15	60.49	56.82	71.91	37.63	52.8	54	94.75	1.21015	Lilrb3		Lilrb3	No	0.163348	55.52	82.52	-27	17.59	1.535	8	0.234653
Lilrb4		NM_013532.2	NM_013532.2:1262	Endogenous	mRNA	302.42	147.87	124.55	173.17	171.96	123.95	439.24	585.15	892.53	3.67254	Lilrb4		Lilrb4	Yes	0.001598	174	734.4	-560.4	119.9	4.672	8	0.023209
Litaf		NM_019980.1	NM_019980.1:1100	Endogenous	mRNA	198.31	158.62	160.13	173.17	153.2	144.98	285.63	285.7	422.58	2.01113	Litaf		Litaf	Yes	4.7e-05	164.7	395.9	-231.1	29.16	7.928	8	0.004621
Lta		NM_010735.1	NM_010735.1:1115	Endogenous	mRNA	32.22	32.26	53.38	18.94	40.65	27.67	33.6	27.49	24.63	0.835803	Lta		Lta	No	0.217566	34.19	24.26	9.932	7.421	1.338	8	0.289076
Ltb		NM_008518.2	NM_008518.2:163	Endogenous	mRNA	47.1	37.64	46.26	54.12	46.9	32.1	7.2	29.45	53.06	0.679312	Ltb		Ltb	No	0.019606	44.02	23.78	20.25	6.958	2.909	8	0.073058
Ltb4r1		NM_008519.2	NM_008519.2:125	Endogenous	mRNA	52.06	69.9	49.82	67.65	34.39	25.45	50.4	36.33	56.85	0.959535	Ltb4r1		Ltb4r1	No	0.213128	49.88	34.87	15.01	11.09	1.353	8	0.285476
Ltb4r2		NM_020490.2	NM_020490.2:788	Endogenous	mRNA	29.75	53.77	53.38	35.18	31.27	22.13	14.4	13.75	24.63	0.468157	Ltb4r2		Ltb4r2	No	0.020933	37.58	15.46	22.12	7.716	2.867	8	0.075502
Ltbr		NM_010736.3	NM_010736.3:1962	Endogenous	mRNA	156.17	120.98	177.93	162.35	125.06	89.65	57.61	78.54	136.44	0.655154	Ltbr		Ltbr	No	0.110562	138.7	102.9	35.78	19.95	1.794	8	0.183874
Ltf		NM_008522.3	NM_008522.3:2545	Endogenous	mRNA	61.97	43.02	53.38	64.94	53.15	33.2	14.4	23.56	41.69	0.514435	Ltf		Ltf	No	0.010419	51.61	30.84	20.78	6.243	3.328	8	0.052678
Ly86		NM_010745.2	NM_010745.2:725	Endogenous	mRNA	1826.9	1637.32	1654.71	1379.97	1400.7	1531.72	1723.36	2786.32	3014.9	1.59566	Ly86		Ly86	No	0.027563	1572	2191	-618.7	230.1	2.688	8	0.083806
Ly96		NM_016923.1	NM_016923.1:368	Endogenous	mRNA	163.6	131.74	163.69	170.47	140.69	118.42	110.41	87.38	117.49	0.709603	Ly96		Ly96	Yes	0.002134	148.1	96.28	51.83	11.64	4.452	8	0.02374
Maf		NM_001025577.2	NM_001025577.2:43	Endogenous	mRNA	218.14	188.2	177.93	200.23	165.71	138.34	117.61	103.09	155.39	0.690993	Maf		Maf	No	0.018412	181.4	134.3	47.15	15.98	2.95	8	0.069883
Map4k1		NM_008279.2	NM_008279.2:1758	Endogenous	mRNA	27.27	18.82	35.59	24.35	31.27	26.56	26.4	18.65	28.42	0.896741	Map4k1		Map4k1	No	0.072332	27.31	18.6	8.715	4.212	2.069	8	0.14282
Map4k2		NM_009006.2	NM_009006.2:666	Endogenous	mRNA	391.65	513.51	323.82	443.76	478.36	411.7	237.62	188.5	168.65	0.464156	Map4k2		Map4k2	Yes	0.000293	427.1	199.3	227.8	37.42	6.089	8	0.009801
Map4k4		NM_008696.2	NM_008696.2:3425	Endogenous	mRNA	703.99	548.46	693.91	654.81	750.37	804.59	921.69	762.85	602.6	1.10061	Map4k4		Map4k4	No	0.9639	692.7	689.4	3.306	70.79	0.0467	8	0.87653
Mapk1		NM_011949.3	NM_011949.3:1210	Endogenous	mRNA	1108.04	1177.58	1338	1228.44	1513.25	1657.89	1269.72	1296.94	595.02	0.788134	Mapk1		Mapk1	No	0.108051	1337	1009	327.9	181.2	1.809	8	0.183222
Mapk11		NM_011161.5	NM_011161.5:2107	Endogenous	mRNA	166.08	161.31	177.93	192.11	175.09	203.64	194.42	131.56	142.12	0.869945	Mapk11		Mapk11	No	0.094524	179.4	146	33.39	17.61	1.896	8	0.167308
Mapk14		NM_011951.2	NM_011951.2:1420	Endogenous	mRNA	532.95	502.76	462.61	443.76	556.53	568.86	528.05	478.13	432.05	0.93773	Mapk14		Mapk14	No	0.611692	511.2	492.1	19.11	36.18	0.5282	8	0.63289
Mapkapk2		NM_008551.1	NM_008551.1:1991	Endogenous	mRNA	200.79	139.8	202.83	200.23	181.34	171.54	184.82	249.37	488.9	1.68366	Mapkapk2		Mapkapk2	Yes	0.006316	182.8	337.2	-154.4	42.09	3.669	8	0.042826
Marco		NM_010766.2	NM_010766.2:350	Endogenous	mRNA	19.83	34.95	24.91	24.35	34.39	11.07	14.4	9.82	15.16	0.526823	Marco		Marco	No	0.024787	24.92	10.34	14.58	5.288	2.757	8	0.081353
Masp1		NM_008555.2	NM_008555.2:210	Endogenous	mRNA	59.49	96.79	110.31	105.53	71.91	79.68	36	68.73	58.74	0.624277	Masp1		Masp1	No	0.335041	87.29	72.73	14.56	14.2	1.026	8	0.391618
Masp2		NM_010767.3	NM_010767.3:363	Endogenous	mRNA	34.7	34.95	17.79	27.06	34.39	27.67	31.2	16.69	11.37	0.671273	Masp2		Masp2	No	0.13283	29.43	19.15	10.28	6.144	1.673	8	0.202556
Mbl2		NM_010776.1	NM_010776.1:525	Endogenous	mRNA	14.87	21.51	39.14	32.47	25.01	16.6	9.6	8.84	17.05	0.474465	Mbl2		Mbl2	No	0.023502	24.93	9.7	15.23	5.457	2.792	8	0.079197
Mbp		NM_010777.3	NM_010777.3:761	Endogenous	mRNA	984.09	940.99	843.37	792.81	681.59	892.03	1382.53	1248.84	547.65	1.23821	Mbp		Mbp	No	0.89472	855.8	876.7	-20.92	153.2	0.1366	8	0.830381
Mif		NM_010798.2	NM_010798.2:373	Endogenous	mRNA	480.89	486.63	558.69	508.69	456.48	509.1	345.63	429.04	464.27	0.825828	Mif		Mif	No	0.052477	500.1	426.9	73.19	32.17	2.275	8	0.117753
Mme		NM_008604.3	NM_008604.3:285	Endogenous	mRNA	116.5	118.3	227.74	154.23	159.45	190.36	91.21	99.16	32.21	0.460552	Mme		Mme	Yes	0.006482	161.1	71.93	89.16	24.42	3.651	8	0.042836
Mr1		NM_008209.4	NM_008209.4:1360	Endogenous	mRNA	143.77	137.12	117.43	108.23	150.07	105.14	100.81	102.11	138.33	0.895951	Mr1		Mr1	No	0.248336	127	113.7	13.24	10.63	1.245	8	0.313659
Ms4a1		NM_007641.5	NM_007641.5:166	Endogenous	mRNA	34.7	61.84	28.47	24.35	50.02	23.24	24	24.54	26.53	0.674423	Ms4a1		Ms4a1	No	0.201545	37.1	24.33	12.77	9.18	1.391	8	0.276692
Msr1		NM_001113326.1	NM_001113326.1:555	Endogenous	mRNA	32.22	75.28	56.94	48.7	50.02	42.06	40.8	61.85	34.11	0.89614	Msr1		Msr1	No	0.632729	50.87	45.21	5.663	11.4	0.4967	8	0.646558
Muc1		NM_013605.1	NM_013605.1:1445	Endogenous	mRNA	59.49	69.9	67.61	81.17	68.78	73.04	48	51.05	30.32	0.616062	Muc1		Muc1	Yes	1.6e-05	70	33.67	36.33	3.966	9.16	8	0.004035
Mx1		NM_010846.1	NM_010846.1:2485	Endogenous	mRNA	485.85	465.12	597.83	738.69	537.77	591	465.64	484.02	447.21	0.817777	Mx1		Mx1	No	0.125005	569.4	445.6	123.8	72.26	1.713	8	0.198395
Myd88		NM_010851.2	NM_010851.2:1595	Endogenous	mRNA	138.81	91.41	131.66	105.53	134.44	76.36	124.81	143.34	263.4	1.56751	Myd88		Myd88	Yes	0.004902	113	208.7	-95.62	24.86	3.847	8	0.037957
Ncam1		NM_001113204.1	NM_001113204.1:740	Endogenous	mRNA	2587.9	2919.76	2377.08	2632.77	2710.72	2794.5	2911.47	2250.26	1368.17	0.81508	Ncam1		Ncam1	No	0.078202	2670	2086	584.9	289.7	2.019	8	0.14955
Ncf4		NM_008677.2	NM_008677.2:741	Endogenous	mRNA	356.95	268.85	206.39	213.76	237.62	173.76	163.22	156.1	339.2	0.903735	Ncf4		Ncf4	No	0.889027	242.9	250.6	-7.732	53.68	0.144	8	0.829689
Nfatc1		NM_016791.4	NM_016791.4:1570	Endogenous	mRNA	101.63	56.46	113.87	73.06	93.8	64.19	57.61	49.09	94.75	0.800978	Nfatc1		Nfatc1	No	0.106994	83.84	59.24	24.6	13.55	1.815	8	0.182668
Nfatc2		NM_001037177.1	NM_001037177.1:1559	Endogenous	mRNA	245.4	252.72	231.3	270.58	228.24	253.44	194.42	152.18	204.66	0.744101	Nfatc2		Nfatc2	No	0.149971	246.9	221.2	25.79	16.2	1.592	8	0.221005
Nfatc3		NM_010901.2	NM_010901.2:2260	Endogenous	mRNA	116.5	115.61	142.34	119.06	103.18	118.42	156.01	163.96	130.75	1.26056	Nfatc3		Nfatc3	No	0.277561	119.2	141.3	-22.13	18.99	1.165	8	0.340494
Nfil3		NM_017373.3	NM_017373.3:1299	Endogenous	mRNA	324.73	233.9	313.15	213.76	221.99	200.32	112.81	137.45	212.24	0.613456	Nfil3		Nfil3	No	0.153528	251.3	195	56.3	35.71	1.577	8	0.223183
Nfkb1		NM_008689.2	NM_008689.2:2125	Endogenous	mRNA	446.19	309.18	366.53	367.99	390.82	324.27	439.24	419.22	540.07	1.26852	Nfkb1		Nfkb1	No	0.010058	367.5	462.7	-95.23	28.41	3.352	8	0.052559
Nfkb2		NM_019408.2	NM_019408.2:1150	Endogenous	mRNA	319.77	241.97	234.86	262.46	193.85	161.58	165.62	171.81	335.41	0.951353	Nfkb2		Nfkb2	No	0.65699	235.7	255.3	-19.5	42.29	0.4611	8	0.669968
Nfkbia		NM_010907.2	NM_010907.2:646	Endogenous	mRNA	956.83	664.07	701.03	714.34	497.12	503.56	1190.51	1207.6	2590.43	2.47144	Nfkbia		Nfkbia	Yes	0.002	672.8	1755	-1082	240.4	4.501	8	0.023209
Nfkbiz		NM_030612.1	NM_030612.1:1305	Endogenous	mRNA	2454.04	1513.65	1537.28	1493.61	1244.37	959.54	1605.75	2028.38	4818.92	1.83712	Nfkbiz		Nfkbiz	No	0.017031	1534	3305	-1772	590.3	3.002	8	0.067284
Nod2		NM_145857.2	NM_145857.2:2890	Endogenous	mRNA	37.18	37.64	28.47	18.94	9.38	19.92	26.4	13.75	34.11	0.980136	Nod2		Nod2	No	0.537495	25.26	20.84	4.415	6.854	0.6442	8	0.56798
Nos2		NM_010927.3	NM_010927.3:3715	Endogenous	mRNA	24.79	32.26	56.94	62.23	59.4	19.92	28.8	13.75	26.53	0.540659	Nos2		Nos2	No	0.026726	42.59	14.23	28.37	10.47	2.708	8	0.083806
Notch1		NM_008714.2	NM_008714.2:1425	Endogenous	mRNA	396.61	338.76	366.53	365.29	318.91	336.45	278.43	374.06	297.51	0.89515	Notch1		Notch1	No	0.562309	353.8	366.2	-12.42	20.56	0.6044	8	0.591678
Notch2		NM_010928.1	NM_010928.1:5110	Endogenous	mRNA	366.87	258.1	323.82	257.05	247	231.31	312.03	277.85	305.09	1.06282	Notch2		Notch2	No	0.248724	280.7	320.4	-39.67	31.89	1.244	8	0.313659
Nox1		NM_172203.1	NM_172203.1:475	Endogenous	mRNA	22.31	16.13	32.03	32.47	12.51	24.35	28.8	11.78	17.05	0.824464	Nox1		Nox1	No	0.14536	23.3	15.52	7.783	4.824	1.613	8	0.21699
Nox3		NM_198958.2	NM_198958.2:1240	Endogenous	mRNA	19.83	32.26	28.47	10.82	34.39	21.03	16.8	11.78	22.74	0.699183	Nox3		Nox3	Yes	0.007514	24.47	7.61	16.86	4.749	3.55	8	0.046419
Nox4		NM_015760.4	NM_015760.4:1535	Endogenous	mRNA	19.83	29.57	35.59	13.53	21.89	18.81	31.2	28.47	36	1.37437	Nox4		Nox4	No	0.060346	23.2	10.96	12.24	5.601	2.185	8	0.127266
Npc1		NM_008720.2	NM_008720.2:2645	Endogenous	mRNA	701.51	763.55	661.88	706.22	703.47	805.7	669.66	651.91	576.07	0.874019	Npc1		Npc1	No	0.485355	723.7	681.7	42.05	57.48	0.7315	8	0.522917
Nt5e		NM_011851.3	NM_011851.3:1600	Endogenous	mRNA	89.24	61.84	85.4	62.23	90.67	83	105.61	109.96	41.69	1.08921	Nt5e		Nt5e	No	0.834514	78.73	81.34	-2.61	12.09	0.2158	8	0.79383
Pax5		NM_008782.2	NM_008782.2:90	Endogenous	mRNA	47.1	51.08	71.17	27.06	59.4	36.52	43.2	15.71	22.74	0.558615	Pax5		Pax5	Yes	0.005898	48.72	17.75	30.97	8.333	3.717	8	0.041172
Pdcd1		NM_008798.1	NM_008798.1:1134	Endogenous	mRNA	27.27	16.13	24.91	32.47	18.76	13.28	28.8	35.34	81.48	2.19274	Pdcd1		Pdcd1	No	0.137419	22.14	38.71	-16.57	10.04	1.651	8	0.208823
Pdcd1lg2		NM_021396.2	NM_021396.2:1870	Endogenous	mRNA	27.27	13.44	35.59	37.88	25.01	25.45	14.4	10.8	28.42	0.651361	Pdcd1lg2		Pdcd1lg2	No	0.118773	27.44	16.45	10.99	6.292	1.747	8	0.191321
Pdcd2		NM_008799.2	NM_008799.2:837	Endogenous	mRNA	47.1	80.66	99.64	105.53	103.18	71.94	43.2	45.16	43.58	0.519398	Pdcd2		Pdcd2	No	0.013803	84.68	45.35	39.33	12.52	3.14	8	0.061193
Pdgfb		NM_011057.3	NM_011057.3:2325	Endogenous	mRNA	721.34	475.87	583.6	465.4	478.36	438.27	300.03	573.37	1021.39	1.19816	Pdgfb		Pdgfb	No	0.04295	527.1	755.8	-228.6	95.13	2.403	8	0.106431
Pdgfrb		NM_008809.1	NM_008809.1:1185	Endogenous	mRNA	218.14	139.8	188.6	151.53	159.45	141.66	153.61	119.78	64.43	0.676194	Pdgfrb		Pdgfrb	No	0.115002	166.5	131.5	35.07	19.83	1.768	8	0.188725
Pecam1		NM_008816.2	NM_008816.2:1100	Endogenous	mRNA	111.55	88.72	131.66	119.06	121.94	95.18	124.81	72.65	109.91	0.920118	Pecam1		Pecam1	No	0.028971	111.4	88.01	23.35	8.789	2.656	8	0.086207
Phlpp1		NM_133821.3	NM_133821.3:3246	Endogenous	mRNA	689.11	647.94	636.97	597.99	797.27	1011.55	1195.31	1102.55	411.21	1.23678	Phlpp1		Phlpp1	No	0.695201	730.1	803.5	-73.36	180.6	0.4063	8	0.691851
Phlpp2		NM_001122594.2	NM_001122594.2:7105	Endogenous	mRNA	428.84	389.84	341.62	411.29	428.34	469.25	297.63	308.28	206.55	0.658081	Phlpp2		Phlpp2	Yes	0.000604	411.5	245.4	166.1	30.44	5.456	8	0.014974
Pigr		NM_011082.3	NM_011082.3:585	Endogenous	mRNA	29.75	26.89	49.82	40.59	25.01	16.6	19.2	19.64	22.74	0.652815	Pigr		Pigr	No	0.029047	31.44	14.15	17.3	6.515	2.655	8	0.086207
Pla2g2a		NM_001082531.1	NM_001082531.1:220	Endogenous	mRNA	29.75	16.13	17.79	13.53	15.63	9.96	7.2	7.85	15.16	0.5878	Pla2g2a		Pla2g2a	No	0.06932	17.13	8.71	8.422	4.017	2.096	8	0.138529
Pla2g2e		NM_012044.2	NM_012044.2:224	Endogenous	mRNA	14.87	29.57	28.47	32.47	21.89	8.85	14.4	6.87	18.95	0.590949	Pla2g2e		Pla2g2e	No	0.094172	22.69	11.5	11.19	5.893	1.899	8	0.167308
Plau		NM_008873.2	NM_008873.2:1950	Endogenous	mRNA	193.35	134.43	160.13	148.82	128.19	127.27	144.01	243.48	337.31	1.62477	Plau		Plau	No	0.026938	148.7	244.4	-95.66	35.39	2.703	8	0.083806
Plaur		NM_011113.3	NM_011113.3:1085	Endogenous	mRNA	349.51	236.59	138.78	194.82	193.85	133.91	280.83	182.61	403.63	1.39014	Plaur		Plaur	No	0.048237	207.9	386.5	-178.6	76.69	2.329	8	0.114393
Pml		NM_008884.2	NM_008884.2:2765	Endogenous	mRNA	116.5	126.36	167.25	148.82	168.83	153.84	153.61	147.27	111.8	0.936207	Pml		Pml	No	0.180984	146.9	127.2	19.75	13.48	1.465	8	0.254818
Pou2f2		NM_001163554.1	NM_001163554.1:2422	Endogenous	mRNA	156.17	139.8	192.16	148.82	184.47	156.05	158.41	140.4	204.66	1.03015	Pou2f2		Pou2f2	No	0.920851	162.9	161.2	1.759	17.16	0.1025	8	0.843521
Pparg		NM_011146.1	NM_011146.1:1060	Endogenous	mRNA	81.8	75.28	117.43	81.17	59.4	77.47	52.8	50.07	30.32	0.540818	Pparg		Pparg	No	0.009829	82.09	45.96	36.14	10.73	3.367	8	0.052559
Ppbp		NM_023785.2	NM_023785.2:225	Endogenous	mRNA	27.27	32.26	46.26	27.06	18.76	15.49	21.6	15.71	24.63	0.741352	Ppbp		Ppbp	No	0.171252	27.85	16.19	11.66	7.76	1.503	8	0.243188
Prdm1		NM_007548.3	NM_007548.3:1440	Endogenous	mRNA	32.22	21.51	39.14	35.18	31.27	22.13	28.8	31.42	70.11	1.43654	Prdm1		Prdm1	No	0.050479	30.24	49.06	-18.82	8.183	2.3	8	0.116178
Prf1		NM_011073.2	NM_011073.2:1350	Endogenous	mRNA	34.7	29.57	14.23	37.88	40.65	17.71	12	9.82	17.05	0.44489	Prf1		Prf1	No	0.011892	29.12	9.608	19.52	6.025	3.239	8	0.056128
Prim1		NM_008921.2	NM_008921.2:1166	Endogenous	mRNA	270.19	196.26	241.98	230	259.5	231.31	220.82	166.9	87.17	0.664535	Prim1		Prim1	Yes	0.001684	238.2	117.9	120.3	25.97	4.632	8	0.023209
Prkcd		NM_011103.2	NM_011103.2:1265	Endogenous	mRNA	835.36	688.27	608.5	641.28	722.23	552.26	432.04	562.57	907.69	0.939895	Prkcd		Prkcd	No	0.932336	674.7	681.5	-6.803	77.64	0.08762	8	0.85095
Psmb10		NM_013640.3	NM_013640.3:401	Endogenous	mRNA	52.06	51.08	67.61	51.41	46.9	53.12	48	44.18	56.85	0.925135	Psmb10		Psmb10	No	0.584903	53.7	48.99	4.704	8.266	0.5691	8	0.607711
Psmb11		NM_175204.4	NM_175204.4:3953	Endogenous	mRNA	37.18	16.13	56.94	24.35	28.14	18.81	31.2	14.73	18.95	0.714734	Psmb11		Psmb11	No	0.023708	30.26	8.398	21.86	7.847	2.786	8	0.079197
Psmb5		NM_011186.1	NM_011186.1:334	Endogenous	mRNA	282.59	311.87	277.56	259.76	281.39	274.47	187.22	192.43	267.19	0.766562	Psmb5		Psmb5	No	0.033538	281.3	240.3	40.94	15.98	2.562	8	0.090333
Psmb7		NM_011187.1	NM_011187.1:184	Endogenous	mRNA	475.93	336.07	355.85	411.29	437.72	411.7	472.84	454.57	405.52	1.09771	Psmb7		Psmb7	No	0.767715	404.8	393	11.72	38.34	0.3056	8	0.744578
Psmb9		NM_013585.2	NM_013585.2:540	Endogenous	mRNA	81.8	67.21	113.87	83.88	81.29	42.06	69.61	50.07	85.27	0.871924	Psmb9		Psmb9	No	0.064536	78.35	50.37	27.98	13.06	2.142	8	0.133859
Psmc2		NM_011188.3	NM_011188.3:654	Endogenous	mRNA	966.74	924.86	793.55	1030.92	1009.88	1002.7	741.67	711.8	541.96	0.696649	Psmc2		Psmc2	Yes	0.00078	954.8	626.7	328.1	62.57	5.244	8	0.017566
Psmd7		NM_010817.2	NM_010817.2:1424	Endogenous	mRNA	416.44	535.02	515.98	530.34	615.93	546.73	372.03	369.15	342.99	0.686088	Psmd7		Psmd7	Yes	0.00177	526.7	329.4	197.3	42.95	4.594	8	0.023209
Ptafr		NM_001081211.1	NM_001081211.1:1685	Endogenous	mRNA	347.04	282.3	281.12	343.64	275.14	185.93	196.82	258.21	500.27	1.11394	Ptafr		Ptafr	No	0.255889	285.9	357.3	-71.42	58.36	1.224	8	0.32108
Ptger4		NM_008965.1	NM_008965.1:315	Endogenous	mRNA	34.7	51.08	53.38	43.29	28.14	27.67	55.21	60.87	106.12	1.86519	Ptger4		Ptger4	No	0.031613	39.71	56.39	-16.68	6.414	2.6	8	0.088371
Ptgs2		NM_011198.3	NM_011198.3:675	Endogenous	mRNA	307.37	190.89	213.51	192.11	190.72	172.65	216.02	237.59	380.89	1.31703	Ptgs2		Ptgs2	No	0.013421	211.2	405.2	-194	61.41	3.159	8	0.060467
Ptk2		NM_007982.2	NM_007982.2:1060	Endogenous	mRNA	1450.11	1363.09	1466.11	1415.15	1791.51	2252.2	1252.92	1422.61	557.12	0.663913	Ptk2		Ptk2	No	0.025958	1623	994.5	628.5	230.4	2.727	8	0.083537
Ptpn2		NM_001127177.1	NM_001127177.1:160	Endogenous	mRNA	542.86	467.81	473.28	616.93	587.79	654.08	436.84	377.99	255.82	0.64058	Ptpn2		Ptpn2	Yes	0.007701	557.1	355.4	201.7	57.1	3.533	8	0.046419
Ptpn22		NM_008979.1	NM_008979.1:1203	Endogenous	mRNA	411.49	427.48	409.23	603.4	512.75	446.01	475.24	310.25	212.24	0.710037	Ptpn22		Ptpn22	No	0.025197	468.4	279.9	188.5	68.63	2.746	8	0.082155
Ptpn6		NM_013545.2	NM_013545.2:1691	Endogenous	mRNA	567.65	295.74	459.05	519.52	415.83	318.74	180.02	281.77	687.87	0.89241	Ptpn6		Ptpn6	No	0.31883	429.4	347.7	81.76	76.92	1.063	8	0.37802
Ptprc		NM_011210.3	NM_011210.3:2320	Endogenous	mRNA	642.02	397.9	455.49	522.22	343.92	334.23	391.24	363.26	812.94	1.16288	Ptprc		Ptprc	No	0.237362	449.3	574.6	-125.3	98.1	1.277	8	0.304758
Rae1		NM_175112.5	NM_175112.5:1485	Endogenous	mRNA	406.53	526.96	434.14	462.7	425.21	483.64	537.65	450.64	352.46	0.978943	Rae1		Rae1	No	0.312425	456.5	403.7	52.86	49.03	1.078	8	0.372206
Rag1		NM_009019.2	NM_009019.2:1945	Endogenous	mRNA	17.35	21.51	28.47	37.88	34.39	14.39	38.4	4.91	11.37	0.710176	Rag1		Rag1	Yes	0.003564	25.67	5.265	20.4	5.007	4.074	8	0.032429
Rag2		NM_009020.3	NM_009020.3:1318	Endogenous	mRNA	7.44	10.75	42.7	21.65	15.63	14.39	7.2	10.8	22.74	0.723881	Rag2		Rag2	No	0.191997	18.76	8.87	9.89	6.941	1.425	8	0.268039
Rela		NM_009045.4	NM_009045.4:645	Endogenous	mRNA	401.57	287.67	284.68	346.35	287.64	294.39	285.63	304.36	468.06	1.11239	Rela		Rela	No	0.173209	317.1	380.1	-63.05	42.17	1.495	8	0.245264
Relb		NM_009046.2	NM_009046.2:2013	Endogenous	mRNA	190.87	120.98	195.72	154.23	153.2	132.81	192.02	171.81	295.62	1.39152	Relb		Relb	No	0.042523	158	234.6	-76.66	31.81	2.41	8	0.106431
Rorc		NM_011281.2	NM_011281.2:1687	Endogenous	mRNA	138.81	139.8	131.66	227.29	134.44	110.67	228.02	132.54	117.49	1.08319	Rorc		Rorc	No	0.235215	147.1	112.2	34.89	27.18	1.284	8	0.304367
Runx1		NM_001111021.1	NM_001111021.1:3055	Endogenous	mRNA	146.25	134.43	153.02	135.29	106.3	99.61	91.21	125.67	270.98	1.25916	Runx1		Runx1	No	0.066549	129.2	185.5	-56.39	26.57	2.123	8	0.135757
Runx3		NM_019732.2	NM_019732.2:100	Endogenous	mRNA	14.87	26.89	42.7	29.76	34.39	7.75	14.4	13.75	28.42	0.723587	Runx3		Runx3	No	0.103935	26.06	12.57	13.49	7.353	1.834	8	0.178855
S100a8		NM_013650.2	NM_013650.2:227	Endogenous	mRNA	62585.4	39806.6	7718.41	34615.6	35042.4	20415.9	5256.49	9256.32	7487.04	0.219796	S100a8		S100a8	No	0.052822	33364	11443	21922	9654	2.271	8	0.117753
S100a9		NM_009114.2	NM_009114.2:112	Endogenous	mRNA	71407.6	44344.9	8202.36	36312.2	39998	23181.6	6999.05	11455.5	10001.7	0.254703	S100a9		S100a9	No	0.076554	37241	14605	22636	11137	2.033	8	0.149371
Sele		NM_011345.2	NM_011345.2:2575	Endogenous	mRNA	24.79	16.13	28.47	35.18	25.01	17.71	7.2	25.53	20.84	0.727409	Sele		Sele	No	0.372605	24.55	18.83	5.721	6.058	0.9444	8	0.423539
Sell		NM_001164059.1	NM_001164059.1:664	Endogenous	mRNA	230.53	137.12	135.22	108.23	153.2	88.54	96.01	99.16	155.39	0.8221	Sell		Sell	No	0.340342	142.1	194.2	-52.08	51.37	1.014	8	0.396878
Selplg		NM_009151.3	NM_009151.3:2210	Endogenous	mRNA	17.35	32.26	28.47	32.47	28.14	19.92	19.2	21.6	11.37	0.65784	Selplg		Selplg	No	0.041249	26.44	14.82	11.61	4.78	2.429	8	0.104878
Serping1		NM_009776.3	NM_009776.3:1480	Endogenous	mRNA	109.07	67.21	131.66	102.82	131.32	77.47	122.41	104.07	70.11	0.957437	Serping1		Serping1	No	0.614575	103.3	93.31	9.951	19	0.5239	8	0.634549
Sh2d1a		NM_011364.3	NM_011364.3:250	Endogenous	mRNA	17.35	29.57	17.79	16.23	21.89	7.75	19.2	14.73	9.47	0.784952	Sh2d1a		Sh2d1a	No	0.160862	18.43	11.13	7.305	4.727	1.545	8	0.232429
Sigirr		NM_023059.3	NM_023059.3:800	Endogenous	mRNA	49.58	29.57	56.94	46	28.14	26.56	33.6	19.64	24.63	0.657714	Sigirr		Sigirr	No	0.014764	39.47	17.15	22.31	7.208	3.096	8	0.063627
Ski		NM_011385.2	NM_011385.2:1210	Endogenous	mRNA	743.65	610.3	676.12	757.63	672.21	568.86	619.26	447.7	585.55	0.820355	Ski		Ski	No	0.024289	671.5	548.2	123.3	44.51	2.77	8	0.080252
Slamf1		NM_013730.4	NM_013730.4:95	Endogenous	mRNA	32.22	43.02	42.7	21.65	46.9	14.39	19.2	15.71	28.42	0.630526	Slamf1		Slamf1	No	0.1189	33.48	20.48	13	7.443	1.746	8	0.191321
Slamf7		NM_144539.5	NM_144539.5:750	Endogenous	mRNA	32.22	45.71	53.38	32.47	21.89	42.06	33.6	28.47	56.85	1.04439	Slamf7		Slamf7	No	0.670815	37.96	33.24	4.715	10.69	0.4411	8	0.678481
Smad3		NM_016769.3	NM_016769.3:1845	Endogenous	mRNA	756.04	707.09	914.54	819.86	787.89	735.98	432.04	491.88	494.59	0.600885	Smad3		Smad3	Yes	0.00026	786.9	495.9	291	46.97	6.196	8	0.009801
Smad5		NM_008541.2	NM_008541.2:2630	Endogenous	mRNA	436.27	360.27	476.84	392.34	409.58	409.49	444.04	402.53	267.19	0.896462	Smad5		Smad5	No	0.169057	414.1	348.2	65.93	43.62	1.512	8	0.240761
Socs1		NM_009896.2	NM_009896.2:1020	Endogenous	mRNA	34.7	61.84	64.05	62.23	43.77	32.1	33.6	50.07	64.43	0.991664	Socs1		Socs1	No	0.629091	49.78	45.89	3.892	7.75	0.5021	8	0.644168
Socs3		NM_007707.2	NM_007707.2:585	Endogenous	mRNA	689.11	489.32	398.55	446.46	422.08	306.56	252.02	514.46	1002.44	1.28551	Socs3		Socs3	No	0.256553	458.7	583.3	-124.7	102	1.222	8	0.32108
Spn		NM_001037810.1	NM_001037810.1:726	Endogenous	mRNA	52.06	43.02	64.05	83.88	62.53	36.52	72.01	46.14	72.01	1.11185	Spn		Spn	No	0.295476	57.01	75.49	-18.48	16.51	1.119	8	0.359798
Src		NM_001025395.2	NM_001025395.2:968	Endogenous	mRNA	580.05	604.92	594.27	592.58	597.17	699.45	578.45	507.59	397.94	0.809052	Src		Src	No	0.070925	611.4	520.8	90.61	43.53	2.082	8	0.141167
Stat1		NM_009283.3	NM_009283.3:1590	Endogenous	mRNA	180.95	158.62	174.37	197.53	146.95	187.04	309.63	269.01	272.88	1.62899	Stat1		Stat1	Yes	0.001424	174.2	266.9	-92.7	19.47	4.762	8	0.023209
Stat2		NM_019963.1	NM_019963.1:1955	Endogenous	mRNA	307.37	336.07	259.77	397.76	272.01	348.62	264.02	226.79	123.17	0.63903	Stat2		Stat2	No	0.068661	320.3	228.7	91.57	43.55	2.103	8	0.137766
Stat3		NM_213659.2	NM_213659.2:2130	Endogenous	mRNA	441.23	322.63	345.18	419.4	397.07	390.68	348.03	360.32	538.17	1.07635	Stat3		Stat3	No	0.084633	386	489.5	-103.4	52.56	1.968	8	0.155926
Stat4		NM_011487.4	NM_011487.4:1816	Endogenous	mRNA	32.22	32.26	56.94	37.88	28.14	15.49	26.4	13.75	24.63	0.638447	Stat4		Stat4	No	0.097015	33.82	17.94	15.89	8.454	1.879	8	0.170498
Stat5a		NM_011488.2	NM_011488.2:1545	Endogenous	mRNA	109.07	75.28	96.08	81.17	59.4	54.23	50.4	67.74	49.27	0.704543	Stat5a		Stat5a	No	0.242722	79.21	65	14.21	11.26	1.261	8	0.307655
Stat5b		NM_011489.3	NM_011489.3:4855	Endogenous	mRNA	143.77	215.08	220.63	143.41	175.09	152.73	182.42	175.74	191.39	1.04605	Stat5b		Stat5b	No	0.299895	175.1	196.7	-21.56	19.46	1.108	8	0.364285
Stat6		NM_009284.2	NM_009284.2:3465	Endogenous	mRNA	505.68	295.74	380.76	392.34	309.53	264.51	194.42	292.57	456.69	0.87843	Stat6		Stat6	No	0.946496	358.1	361.7	-3.602	52.02	0.06924	8	0.862286
Syk		NM_011518.2	NM_011518.2:3970	Endogenous	mRNA	361.91	217.77	284.68	305.76	278.26	169.33	134.41	165.92	394.15	0.858596	Syk		Syk	No	0.6201	269.6	299	-29.34	56.92	0.5156	8	0.637596
Tagap		NM_145968.2	NM_145968.2:350	Endogenous	mRNA	589.96	599.55	423.46	432.93	378.31	309.89	588.05	516.42	1161.62	1.65765	Tagap		Tagap	No	0.053928	455.7	686.9	-231.2	102.4	2.258	8	0.117764
Tal1		NM_011527.2	NM_011527.2:2490	Endogenous	mRNA	76.84	75.28	117.43	105.53	59.4	67.51	31.2	58.91	73.9	0.653439	Tal1		Tal1	No	0.223287	83.67	65.13	18.54	14.04	1.32	8	0.292754
Tap1		NM_001161730.1	NM_001161730.1:856	Endogenous	mRNA	143.77	94.1	128.11	113.64	96.92	80.79	172.82	135.49	210.34	1.57805	Tap1		Tap1	No	0.010735	109.6	185.9	-76.34	23.08	3.308	8	0.052678
Tapbp		NM_009318.2	NM_009318.2:2195	Endogenous	mRNA	215.66	153.25	192.16	216.47	175.09	151.62	168.02	175.74	306.99	1.17863	Tapbp		Tapbp	No	0.412026	184	205.8	-21.73	25.11	0.8654	8	0.457848
Tbk1		NM_019786.4	NM_019786.4:440	Endogenous	mRNA	738.69	768.92	633.41	795.51	891.07	915.27	967.29	703.94	441.53	0.89092	Tbk1		Tbk1	No	0.117942	790.5	632.4	158	90.22	1.752	8	0.191321
Tbx21		NM_019507.1	NM_019507.1:625	Endogenous	mRNA	34.7	37.64	42.7	24.35	34.39	21.03	16.8	13.75	13.26	0.449772	Tbx21		Tbx21	Yes	0.007863	32.47	14.58	17.89	5.085	3.519	8	0.046419
Tcf4		NM_013685.1	NM_013685.1:3045	Endogenous	mRNA	1229.5	1188.34	1092.46	1201.39	1303.77	1381.2	1682.56	1649.41	854.63	1.13202	Tcf4		Tcf4	No	0.565217	1233	1340	-107.2	178.7	0.5998	8	0.593478
Tcf7		NM_009331.3	NM_009331.3:1810	Endogenous	mRNA	42.14	61.84	46.26	48.7	28.14	55.34	31.2	40.25	39.79	0.787763	Tcf7		Tcf7	No	0.689342	47.07	51.04	-3.967	9.57	0.4146	8	0.6874
Tfrc		NM_011638.3	NM_011638.3:1930	Endogenous	mRNA	780.83	733.97	975.03	919.98	1150.57	1387.84	1226.51	1495.27	498.38	1.08273	Tfrc		Tfrc	No	0.878383	991.4	957.7	33.71	213.3	0.158	8	0.826047
Tgfb1		NM_011577.1	NM_011577.1:1470	Endogenous	mRNA	508.16	274.23	423.46	465.4	412.7	295.5	220.82	266.07	623.45	0.933274	Tgfb1		Tgfb1	No	0.587759	396.6	439.9	-43.35	76.77	0.5647	8	0.609401
Tgfb2		NM_009367.1	NM_009367.1:1685	Endogenous	mRNA	47.1	64.53	46.26	75.76	81.29	57.55	16.8	26.51	47.37	0.486886	Tgfb2		Tgfb2	No	0.010333	62.08	31.39	30.69	9.208	3.333	8	0.052678
Tgfb3		NM_009368.2	NM_009368.2:2410	Endogenous	mRNA	54.53	72.59	67.61	75.76	84.42	66.4	108.01	89.34	54.95	1.19769	Tgfb3		Tgfb3	No	0.107257	70.22	88.86	-18.64	10.28	1.814	8	0.182668
Tgfbi		NM_009369.4	NM_009369.4:1295	Endogenous	mRNA	252.84	188.2	234.86	167.76	181.34	163.8	223.22	246.43	377.1	1.42455	Tgfbi		Tgfbi	No	0.031739	198.1	302.3	-104.2	40.11	2.598	8	0.088371
Tgfbr1		NM_009370.2	NM_009370.2:4425	Endogenous	mRNA	3314.19	2185.79	2697.35	2754.53	2298.02	1888.09	1363.33	1799.62	3098.28	0.827222	Tgfbr1		Tgfbr1	No	0.404041	2523	2199	324.3	368.1	0.8809	8	0.450998
Tgfbr2		NM_009371.2	NM_009371.2:475	Endogenous	mRNA	580.05	486.63	540.89	614.22	509.63	428.31	357.63	462.42	1135.09	1.23754	Tgfbr2		Tgfbr2	No	0.128422	526.6	701	-174.4	102.8	1.696	8	0.198919
Thy1		NM_009382.3	NM_009382.3:425	Endogenous	mRNA	404.05	543.09	569.36	470.81	687.84	739.3	472.84	354.43	236.87	0.623316	Thy1		Thy1	No	0.014282	569.1	363.4	205.7	65.98	3.118	8	0.062591
Tigit		NM_001146325.1	NM_001146325.1:730	Endogenous	mRNA	22.31	26.89	56.94	46	25.01	15.49	24	11.78	24.63	0.62718	Tigit		Tigit	No	0.083159	32.11	15.48	16.63	8.403	1.979	8	0.154938
Tirap		NM_001177847.1	NM_001177847.1:200	Endogenous	mRNA	86.76	80.66	96.08	73.06	56.28	38.74	50.4	33.38	64.43	0.686825	Tirap		Tirap	No	0.053154	71.93	43.65	28.28	12.47	2.267	8	0.117753
Tlr1		NM_030682.1	NM_030682.1:805	Endogenous	mRNA	116.5	72.59	113.87	148.82	81.29	73.04	84.01	76.58	157.28	1.04889	Tlr1		Tlr1	No	0.804247	101	105.8	-4.757	18.56	0.2562	8	0.773952
Tlr2		NM_011905.2	NM_011905.2:255	Endogenous	mRNA	250.36	115.61	145.9	173.17	159.45	119.53	285.63	286.68	667.03	2.57119	Tlr2		Tlr2	Yes	0.004009	160.7	426.7	-266	66.68	3.989	8	0.034255
Tlr3		NM_126166.2	NM_126166.2:1165	Endogenous	mRNA	49.58	91.41	74.73	83.88	40.65	57.55	81.61	90.32	85.27	1.29311	Tlr3		Tlr3	No	0.027455	66.3	95.41	-29.11	10.82	2.691	8	0.083806
Tlr4		NM_021297.2	NM_021297.2:2510	Endogenous	mRNA	309.85	236.59	298.91	257.05	209.48	167.12	124.81	202.25	233.08	0.757458	Tlr4		Tlr4	No	0.064749	246.5	182.2	64.32	30.05	2.14	8	0.133859
Tlr5		NM_016928.2	NM_016928.2:560	Endogenous	mRNA	47.1	56.46	88.96	64.94	53.15	39.84	33.6	36.33	72.01	0.810044	Tlr5		Tlr5	No	0.045672	58.41	36.5	21.91	9.266	2.364	8	0.110957
Tlr8		NM_133212.2	NM_133212.2:110	Endogenous	mRNA	84.28	51.08	53.38	70.35	68.78	42.06	67.21	44.18	43.58	0.837834	Tlr8		Tlr8	No	0.483556	61.66	52.53	9.13	12.43	0.7346	8	0.522114
Tlr9		NM_031178.2	NM_031178.2:1801	Endogenous	mRNA	255.32	190.89	263.33	300.35	200.1	129.49	93.61	110.94	225.5	0.642115	Tlr9		Tlr9	No	0.21744	223.2	171.3	51.98	38.82	1.339	8	0.289076
Tmem173		NM_028261.1	NM_028261.1:130	Endogenous	mRNA	76.84	86.03	99.64	86.59	68.78	60.87	52.8	53.02	51.16	0.655791	Tmem173		Tmem173	No	0.010075	79.79	49.16	30.63	9.144	3.35	8	0.052559
Tnf		NM_013693.1	NM_013693.1:1135	Endogenous	mRNA	141.29	112.92	142.34	102.82	128.19	87.43	204.02	355.41	655.66	3.3989	Tnf		Tnf	Yes	0.000969	119.2	495.2	-376	74.21	5.067	8	0.020364
Tnfaip3		NM_009397.2	NM_009397.2:232	Endogenous	mRNA	3068.79	2274.51	1757.9	2224.19	1238.11	1033.69	1188.11	1585.59	3757.73	1.12638	Tnfaip3		Tnfaip3	No	0.472661	1933	2345	-412.4	547.1	0.7536	8	0.512584
Tnfaip6		NM_009398.2	NM_009398.2:620	Endogenous	mRNA	116.5	150.56	131.66	129.88	118.81	112.89	283.23	216.98	92.85	1.56007	Tnfaip6		Tnfaip6	No	0.716443	126.7	136	-9.273	24.64	0.3763	8	0.710139
Tnfrsf11a		NM_009399.3	NM_009399.3:3870	Endogenous	mRNA	126.42	145.18	174.37	200.23	178.21	173.76	105.61	157.09	221.71	0.970596	Tnfrsf11a		Tnfrsf11a	No	0.567783	166.4	174.8	-8.446	14.18	0.5958	8	0.593656
Tnfrsf13b		NM_021349.1	NM_021349.1:340	Endogenous	mRNA	104.11	67.21	106.76	78.47	78.16	55.34	52.8	50.07	92.85	0.798776	Tnfrsf13b		Tnfrsf13b	No	0.145897	81.68	63.35	18.33	11.38	1.611	8	0.217137
Tnfrsf13c		NM_028075.2	NM_028075.2:1170	Endogenous	mRNA	29.75	21.51	28.47	21.65	15.63	16.6	24	15.71	15.16	0.821346	Tnfrsf13c		Tnfrsf13c	No	0.103745	22.27	13.57	8.696	4.737	1.836	8	0.178855
Tnfrsf14		NM_178931.2	NM_178931.2:625	Endogenous	mRNA	163.6	83.34	103.2	94.7	121.94	85.22	50.4	84.43	153.49	0.884417	Tnfrsf14		Tnfrsf14	No	0.908103	108.7	111.1	-2.481	20.82	0.1191	8	0.835564
Tnfrsf17		NM_011608.1	NM_011608.1:140	Endogenous	mRNA	116.5	110.23	81.85	108.23	115.68	77.47	40.8	67.74	75.8	0.604433	Tnfrsf17		Tnfrsf17	Yes	0.003024	101.7	53.03	48.63	11.6	4.193	8	0.030581
Tnfrsf1b		NM_011610.3	NM_011610.3:3270	Endogenous	mRNA	228.05	150.56	174.37	178.58	175.09	131.7	91.21	94.25	238.77	0.817123	Tnfrsf1b		Tnfrsf1b	No	0.316797	173.1	206.2	-33.17	31.07	1.068	8	0.37651
Tnfrsf4		NM_011659.2	NM_011659.2:320	Endogenous	mRNA	22.31	40.33	67.61	32.47	71.91	58.66	96.01	72.65	39.79	1.42146	Tnfrsf4		Tnfrsf4	No	0.128439	48.88	74.58	-25.7	15.16	1.695	8	0.198919
Tnfrsf8		NM_009401.2	NM_009401.2:1275	Endogenous	mRNA	14.87	32.26	46.26	48.7	18.76	17.71	14.4	12.76	34.11	0.686268	Tnfrsf8		Tnfrsf8	No	0.11221	29.76	14.75	15.01	8.412	1.784	8	0.185992
Tnfrsf9		NM_001077508.1	NM_001077508.1:1590	Endogenous	mRNA	12.39	16.13	28.47	5.41	25.01	15.49	4.8	13.75	7.58	0.507872	Tnfrsf9		Tnfrsf9	No	0.116944	17.15	8.605	8.545	4.863	1.757	8	0.19065
Tnfsf10		NM_009425.2	NM_009425.2:2055	Endogenous	mRNA	37.18	45.71	88.96	59.53	15.63	37.63	43.2	32.4	39.79	0.810779	Tnfsf10		Tnfsf10	No	0.44196	47.44	36.83	10.61	13.12	0.8089	8	0.483522
Tnfsf11		NM_011613.3	NM_011613.3:615	Endogenous	mRNA	9.92	18.82	17.79	10.82	15.63	12.17	14.4	9.82	15.16	0.924956	Tnfsf11		Tnfsf11	Yes	0.008027	14.19	5.995	8.197	2.339	3.504	8	0.046419
Tnfsf12		NM_011614.3	NM_011614.3:1215	Endogenous	mRNA	86.76	83.34	99.64	78.47	75.04	74.15	93.61	73.63	138.33	1.22867	Tnfsf12		Tnfsf12	No	0.241052	82.9	93.03	-10.13	7.996	1.266	8	0.307254
Tnfsf13b		NM_033622.1	NM_033622.1:225	Endogenous	mRNA	79.32	37.64	92.52	54.12	53.15	30.99	72.01	69.71	138.33	1.61069	Tnfsf13b		Tnfsf13b	No	0.068123	57.96	89.29	-31.33	14.86	2.108	8	0.137601
Tnfsf14		NM_019418.2	NM_019418.2:1060	Endogenous	mRNA	47.1	32.26	53.38	37.88	62.53	16.6	28.8	23.56	41.69	0.753153	Tnfsf14		Tnfsf14	No	0.108624	41.63	24.88	16.75	9.274	1.806	8	0.183222
Tnfsf15		NM_177371.3	NM_177371.3:4695	Endogenous	mRNA	22.31	24.2	49.82	37.88	18.76	13.28	14.4	11.78	17.05	0.52006	Tnfsf15		Tnfsf15	No	0.055249	27.71	11.57	16.14	7.198	2.242	8	0.120094
Tnfsf18		NM_183391.3	NM_183391.3:1445	Endogenous	mRNA	9.92	32.26	35.59	37.88	21.89	15.49	40.8	12.76	17.05	0.922826	Tnfsf18		Tnfsf18	No	0.1098	25.51	13.36	12.15	6.754	1.799	8	0.183222
Tnfsf8		NM_009403.2	NM_009403.2:125	Endogenous	mRNA	17.35	16.13	10.68	32.47	15.63	21.03	7.2	9.82	30.32	0.835731	Tnfsf8		Tnfsf8	No	0.816402	18.88	17.51	1.377	5.737	0.24	8	0.78285
Tollip		NM_023764.3	NM_023764.3:260	Endogenous	mRNA	587.48	494.69	519.54	581.75	531.51	619.77	631.26	513.48	424.47	0.941129	Tollip		Tollip	No	0.388651	555.8	520.9	34.9	38.29	0.9115	8	0.436769
Traf1		NM_009421.3	NM_009421.3:1420	Endogenous	mRNA	39.66	18.82	28.47	29.76	25.01	25.45	28.8	25.53	41.69	1.14877	Traf1		Traf1	No	0.501482	27.86	33.71	-5.846	8.305	0.7039	8	0.536791
Traf2		NM_009422.2	NM_009422.2:262	Endogenous	mRNA	84.28	115.61	96.08	94.7	78.16	54.23	52.8	50.07	79.59	0.697664	Traf2		Traf2	No	0.037364	87.18	59.77	27.41	11	2.493	8	0.098499
Traf3		NM_001048206.1	NM_001048206.1:6385	Endogenous	mRNA	208.22	217.77	320.27	251.64	272.01	264.51	156.01	127.63	128.86	0.537662	Traf3		Traf3	Yes	0.001134	255.7	142	113.8	23.03	4.941	8	0.021557
Traf4		NM_009423.4	NM_009423.4:2210	Endogenous	mRNA	156.17	129.05	206.39	124.47	193.85	150.52	136.81	110.94	109.91	0.744776	Traf4		Traf4	No	0.094409	160.1	125.4	34.66	18.27	1.897	8	0.167308
Traf5		NM_011633.1	NM_011633.1:1940	Endogenous	mRNA	84.28	110.23	128.11	89.29	93.8	92.97	76.81	85.42	123.17	0.953431	Traf5		Traf5	No	0.048472	99.78	122.4	-22.66	9.744	2.326	8	0.114393
Traf6		NM_009424.2	NM_009424.2:980	Endogenous	mRNA	180.95	150.56	188.6	181.29	171.96	183.72	187.22	178.69	191.39	1.05441	Traf6		Traf6	No	0.759514	176.2	172.9	3.277	10.35	0.3168	8	0.739519
Trem1		NM_021406.3	NM_021406.3:290	Endogenous	mRNA	319.77	177.44	113.87	189.41	162.58	84.11	120.01	83.45	191.39	0.754121	Trem1		Trem1	No	0.494387	174.5	222.8	-48.27	67.41	0.7159	8	0.530343
Trem2		NM_031254.2	NM_031254.2:646	Endogenous	mRNA	1447.64	1204.47	960.8	1079.62	1022.38	950.68	921.69	1172.26	2023.83	1.23553	Trem2		Trem2	No	0.526365	1111	1222	-111.4	168.1	0.6623	8	0.5586
Trp53		NM_011640.1	NM_011640.1:1835	Endogenous	mRNA	151.21	118.3	202.83	124.47	118.81	139.45	100.81	107.02	98.54	0.716596	Trp53		Trp53	No	0.106578	142.5	111.6	30.9	17	1.818	8	0.182668
Tslp		NM_021367.1	NM_021367.1:638	Endogenous	mRNA	14.87	34.95	35.59	16.23	40.65	12.17	19.2	8.84	20.84	0.632915	Tslp		Tslp	No	0.030826	25.74	8.173	17.57	6.716	2.616	8	0.087306
Tyk2		NM_018793.2	NM_018793.2:3465	Endogenous	mRNA	163.6	164	153.02	184	187.59	166.01	103.21	115.85	121.28	0.6685	Tyk2		Tyk2	Yes	4.4e-05	169.7	112.1	57.56	7.207	7.987	8	0.004621
Tyrobp		NM_011662.2	NM_011662.2:130	Endogenous	mRNA	5175.79	3487.04	3515.81	3934.27	3905.06	2920.67	2354.62	4027.3	3918.8	0.898111	Tyrobp		Tyrobp	No	0.130932	3823	2968	855.3	508.3	1.683	8	0.20215
Ube2l3		NM_009456.2	NM_009456.2:1817	Endogenous	mRNA	322.25	338.76	462.61	351.76	403.33	364.11	237.62	239.56	327.83	0.717855	Ube2l3		Ube2l3	Yes	0.004146	373.8	266.7	107.1	27.01	3.965	8	0.03454
Vcam1		NM_011693.2	NM_011693.2:1440	Endogenous	mRNA	76.84	83.34	60.49	83.88	53.15	64.19	74.41	82.47	90.96	1.1749	Vcam1		Vcam1	No	0.012925	70.32	95.77	-25.45	7.995	3.184	8	0.059311
Vtn		NM_011707.2	NM_011707.2:1385	Endogenous	mRNA	366.87	338.76	419.9	343.64	365.81	347.51	345.63	349.52	217.92	0.836723	Vtn		Vtn	No	0.891634	363.7	368.8	-5.092	36.2	0.1406	8	0.829689
Xbp1		NM_013842.2	NM_013842.2:825	Endogenous	mRNA	850.24	774.3	793.55	846.92	787.89	795.74	753.67	710.82	797.78	0.933157	Xbp1		Xbp1	No	0.305265	808.1	851.9	-43.83	40.02	1.095	8	0.368092
Xcl1		NM_008510.1	NM_008510.1:103	Endogenous	mRNA	49.58	40.33	110.31	59.53	34.39	35.42	31.2	21.6	36	0.5389	Xcl1		Xcl1	No	0.077702	54.93	23.95	30.97	15.31	2.023	8	0.14955
Xcr1		NM_011798.4	NM_011798.4:350	Endogenous	mRNA	22.31	29.57	39.14	13.53	21.89	22.13	26.4	13.75	9.47	0.667968	Xcr1		Xcr1	No	0.012867	24.76	8.875	15.89	4.985	3.187	8	0.059311
Zap70		NM_009539.2	NM_009539.2:1030	Endogenous	mRNA	37.18	32.26	78.29	48.7	46.9	39.84	40.8	32.4	32.21	0.7445	Zap70		Zap70	No	0.086787	47.2	29.53	17.67	9.052	1.952	8	0.158131
Zbtb7b		NM_009565.4	NM_009565.4:2178	Endogenous	mRNA	394.13	258.1	266.89	305.76	228.24	208.07	100.81	146.29	126.96	0.450352	Zbtb7b		Zbtb7b	Yes	0.00157	276.9	116.1	160.8	34.31	4.686	8	0.023209
Zeb1		NM_011546.2	NM_011546.2:4150	Endogenous	mRNA	416.44	371.02	419.9	405.87	465.86	561.11	700.87	698.05	411.21	1.37121	Zeb1		Zeb1	No	0.268589	440	524.3	-84.22	70.85	1.189	8	0.331127
Alas1		NM_020559.2	NM_020559.2:1034	Housekeeping	mRNA	280.11	279.61	238.42	278.7	303.28	299.92	302.43	285.7	229.29	0.973096	Alas1
Eef1g		NM_026007.4	NM_026007.4:338	Housekeeping	mRNA	438.75	462.43	444.81	524.93	372.06	462.61	374.43	342.64	507.85	0.905473	Eef1g
G6pdx		NM_008062.2	NM_008062.2:2030	Housekeeping	mRNA	118.98	118.3	106.76	129.88	137.57	102.93	165.62	161.01	198.97	1.4714	G6pdx
Gapdh		NM_001001303.1	NM_001001303.1:890	Housekeeping	mRNA	5889.69	6796.64	7348.32	6959.38	6572.01	6896.05	4699.64	6273.64	6198.45	0.848781	Gapdh
Gusb		NM_010368.1	NM_010368.1:1735	Housekeeping	mRNA	366.87	255.41	352.29	327.4	240.74	278.9	242.42	263.12	471.85	1.07311	Gusb
Hprt		NM_013556.2	NM_013556.2:30	Housekeeping	mRNA	208.22	188.2	252.65	235.41	250.12	221.35	220.82	171.81	149.7	0.799926	Hprt
Oaz1		NM_008753.4	NM_008753.4:809	Housekeeping	mRNA	1018.8	951.75	1021.29	938.92	1000.5	1107.84	967.29	1054.44	1152.14	1.05111	Oaz1
Polr1b		NM_009086.2	NM_009086.2:2795	Housekeeping	mRNA	123.94	129.05	85.4	78.47	100.05	119.53	122.41	76.58	47.37	0.774181	Polr1b
Polr2a		NM_009089.2	NM_009089.2:2220	Housekeeping	mRNA	552.78	454.36	615.62	616.93	640.94	599.85	1068.1	874.78	703.03	1.52043	Polr2a
Ppia		NM_008907.1	NM_008907.1:390	Housekeeping	mRNA	2679.61	2613.27	2526.54	2584.06	2751.37	2885.25	1850.57	2794.18	2281.55	0.863623	Ppia
Rpl19		NM_009078.2	NM_009078.2:92	Housekeeping	mRNA	3034.08	2919.76	2832.57	2795.12	2757.62	2797.82	2781.86	3819.16	3839.21	1.21845	Rpl19
Sdha		NM_023281.1	NM_023281.1:250	Housekeeping	mRNA	349.51	451.68	306.03	332.82	365.81	441.59	571.25	524.28	435.84	1.36277	Sdha
Tbp		NM_013684.3	NM_013684.3:70	Housekeeping	mRNA	359.43	443.61	437.7	435.64	403.33	353.05	420.04	289.63	231.19	0.773492	Tbp
Tubb5		NM_011655.4	NM_011655.4:2260	Housekeeping	mRNA	173.52	190.89	213.51	167.76	184.47	133.91	110.41	159.05	236.87	0.951694	Tubb5
NEG_A		ERCC_00096.1	ERCC_00096.1:230	Negative	SYSTEM	10	12	16	16	9	6	17	9	17	1.24638	NEG_A
NEG_B		ERCC_00041.1	ERCC_00041.1:440	Negative	SYSTEM	11	13	13	12	10	17	13	12	10	0.921053	NEG_B
NEG_C		ERCC_00019.1	ERCC_00019.1:140	Negative	SYSTEM	22	34	16	26	23	23	26	20	26	1	NEG_C
NEG_D		ERCC_00076.1	ERCC_00076.1:355	Negative	SYSTEM	6	7	11	14	8	7	6	8	16	1.13208	NEG_D
NEG_E		ERCC_00098.1	ERCC_00098.1:785	Negative	SYSTEM	21	13	14	18	10	16	12	14	19	0.978261	NEG_E
NEG_F		ERCC_00126.1	ERCC_00126.1:220	Negative	SYSTEM	21	15	27	21	13	16	8	21	33	1.09735	NEG_F
NEG_G		ERCC_00144.1	ERCC_00144.1:15	Negative	SYSTEM	10	5	7	10	18	6	9	11	11	1.10714	NEG_G
NEG_H		ERCC_00154.1	ERCC_00154.1:115	Negative	SYSTEM	4	7	7	17	5	7	4	15	10	1.23404	NEG_H
POS_A		ERCC_00117.1	ERCC_00117.1:385	Positive	SYSTEM	33412	34646	38578	38346	33249	39903	35329	40111	44058	1.09564	POS_A
POS_B		ERCC_00112.1	ERCC_00112.1:695	Positive	SYSTEM	11715	13025	14156	13957	12378	15363	13537	14868	16778	1.12125	POS_B
POS_C		ERCC_00002.1	ERCC_00002.1:850	Positive	SYSTEM	3811	3984	4264	4364	3788	4579	4031	4390	4815	1.06785	POS_C
POS_D		ERCC_00092.1	ERCC_00092.1:540	Positive	SYSTEM	747	780	796	906	753	935	821	919	981	1.10677	POS_D
POS_E		ERCC_00035.1	ERCC_00035.1:485	Positive	SYSTEM	144	131	148	162	148	183	134	169	168	1.02838	POS_E
POS_F		ERCC_00034.1	ERCC_00034.1:195	Positive	SYSTEM	63	56	76	62	66	98	67	76	80	1.05938	POS_F

## Sheet: Young Inf vs Old Inf
								Young Inf					Old Inf
Probe Name	Annotation	Accession #	NS Probe ID	Class Name	Analyte Type	20191210_30102427180621-01_M Young Inf 1_04.RCC	20191210_30102427180621-01_M Young Inf 2_05.RCC	20191210_30102427180621-01_M Young Inf 3_06.RCC	20191211_30102427210621-01_M Young Inf 4_04.RCC	20191211_30102427210621-01_M Young Inf 5_05.RCC	20191211_30102427210621-01_M Young Inf 6_06.RCC	20191210_30102427180621-01_M Old Inf Y020 + Y075_09.RCC	20191210_30102427180621-01_M Old Inf Y024_10.RCC	20191211_30102427210621-01_M Old Inf Y018_09.RCC	20191211_30102427210621-01_M Old Inf Y077_10.RCC
						20191210_30102427180621-01_M Young Inf 1_04.RCC	20191210_30102427180621-01_M Young Inf 2_05.RCC	20191210_30102427180621-01_M Young Inf 3_06.RCC	20191211_30102427210621-01_M Young Inf 4_04.RCC	20191211_30102427210621-01_M Young Inf 5_05.RCC	20191211_30102427210621-01_M Young Inf 6_06.RCC	20191210_30102427180621-01_M Old Inf Y020 + Y075_09.RCC	20191210_30102427180621-01_M Old Inf Y024_10.RCC	20191211_30102427210621-01_M Old Inf Y018_09.RCC	20191211_30102427210621-01_M Old Inf Y077_10.RCC
																fold change old/young				Discovery?	P value	Mean of Young Infected	Mean of Old Infected	Difference	SE of difference	t ratio	df	q value
Abcb10		NM_019552.2	NM_019552.2:1090	Endogenous	mRNA	74.26	71.41	57.36	90.79	84.78	70.41	52.31	84.4	71.31	67.09	0.919055	Abcb10		Abcb10	No	0.468221	74.84	68.78	6.057	7.955	0.7615	8	0.551024
Abcb1a		NM_011076.1	NM_011076.1:2600	Endogenous	mRNA	58.35	95.21	83.93	88.63	51.14	89.27	149.79	92.36	152.23	91.53	1.56231	Abcb1a		Abcb1a	No	0.028613	77.76	121.5	-43.72	16.41	2.664	8	0.090132
Abcf1		NM_013854.1	NM_013854.1:875	Endogenous	mRNA	196.26	255.03	183.26	211.84	226.07	202.44	148.6	172.79	135.77	158.49	0.724351	Abcf1		Abcf1	Yes	0.003512	212.5	153.9	58.57	14.34	4.085	8	0.042964
Abl1		NM_009594.3	NM_009594.3:4216	Endogenous	mRNA	213.94	180.22	158.08	218.32	211.27	182.32	183.08	234.1	233.15	266.89	1.18183	Abl1		Abl1	No	0.091289	194	229.3	-35.28	18.39	1.919	8	0.182595
Adal		NM_029475.1	NM_029475.1:1202	Endogenous	mRNA	180.35	142.82	187.45	144.83	143.99	197.41	99.86	116.25	189.26	87.28	0.74131	Adal		Adal	No	0.087589	166.1	123.2	42.98	22.09	1.946	8	0.177217
Ahr		NM_013464.4	NM_013464.4:1327	Endogenous	mRNA	63.65	61.21	44.77	47.56	44.41	54.07	33.29	32.65	31.54	12.89	0.524456	Ahr		Ahr	Yes	0.002523	52.61	27.59	25.02	5.782	4.327	8	0.038886
Aicda		NM_009645.2	NM_009645.2:552	Endogenous	mRNA	14.14	17	27.98	34.59	25.57	12.57	11.89	9.55	13.71	1.06	0.411945	Aicda		Aicda	No	0.031927	21.98	9.053	12.92	4.982	2.594	8	0.093827
Aire		NM_009646.1	NM_009646.1:656	Endogenous	mRNA	15.91	20.4	6.99	28.1	16.15	16.35	13.08	10.35	13.71	1.06	0.551492	Aire		Aire	No	0.101813	17.32	9.55	7.767	4.203	1.848	8	0.191036
App		NM_007471.2	NM_007471.2:511	Endogenous	mRNA	5037.37	4729.9	5490.73	4807.38	5623.59	5957.45	3644.89	5306.99	5506.34	4834.7	0.91446	App		App	No	0.307852	5274	4823	451.2	414.3	1.089	8	0.406898
Arhgdib		NM_007486.4	NM_007486.4:280	Endogenous	mRNA	694.87	1094.92	593.14	853.83	858.54	441.34	1121.05	871.1	392.23	913.06	1.09027	Arhgdib		Arhgdib	No	0.697065	756.1	824.4	-68.25	169.1	0.4036	8	0.729469
Atg16l1		NM_029846.3	NM_029846.3:1250	Endogenous	mRNA	974.23	802.48	917.69	709	998.49	1130.38	393.5	697.51	1104.01	589.97	0.755112	Atg16l1		Atg16l1	No	0.147576	922	696.2	225.8	140.8	1.603	8	0.244126
Atm		NM_007499.1	NM_007499.1:7840	Endogenous	mRNA	155.59	197.22	177.66	138.34	157.44	178.55	71.33	95.55	171.43	84.09	0.630573	Atm		Atm	No	0.017593	167.5	105.6	61.87	20.76	2.98	8	0.072648
B2m		NM_009735.3	NM_009735.3:177	Endogenous	mRNA	6147.75	6409.67	5692.17	10057.9	8717.3	5830.46	17273.4	10933.3	11666.9	11183.7	1.78708	B2m		B2m	No	0.005825	7143	12764	-5622	1509	3.726	8	0.054296
Batf		NM_016767.2	NM_016767.2:750	Endogenous	mRNA	67.19	78.21	50.36	60.52	49.79	50.3	109.37	101.92	56.23	121.29	1.63654	Batf		Batf	No	0.017749	59.4	97.2	-37.81	12.71	2.975	8	0.072648
Batf3		NM_030060.2	NM_030060.2:345	Endogenous	mRNA	40.67	54.41	30.78	69.17	34.99	33.95	55.87	42.2	37.03	28.83	0.931526	Batf3		Batf3	No	0.741713	44	40.98	3.013	8.828	0.3412	8	0.762695
Bax		NM_007527.3	NM_007527.3:735	Endogenous	mRNA	247.54	227.82	204.24	181.57	238.19	174.78	200.91	213.39	246.86	173.37	0.982463	Bax		Bax	No	0.853852	212.4	208.6	3.724	19.58	0.1903	8	0.842435
Bcap31		NM_012060.4	NM_012060.4:65	Endogenous	mRNA	413.74	438.65	432.26	443.13	430.62	422.48	485.03	460.23	611.66	469.88	1.17797	Bcap31		Bcap31	No	0.027589	430.1	506.7	-76.55	28.48	2.688	8	0.089203
Bcl2		NM_009741.3	NM_009741.3:1844	Endogenous	mRNA	132.61	238.03	169.27	162.12	187.05	90.53	97.48	93.96	141.26	98.97	0.660982	Bcl2		Bcl2	No	0.073842	163.3	107.9	55.35	26.92	2.056	8	0.165296
Bcl3		NM_033601.3	NM_033601.3:1620	Endogenous	mRNA	22.99	68.01	18.19	19.45	28.26	22.63	52.31	52.55	26.06	18.2	1.24592	Bcl3		Bcl3	No	0.555809	29.92	37.28	-7.358	11.97	0.6147	8	0.617741
Bcl6		NM_009744.3	NM_009744.3:185	Endogenous	mRNA	99.01	115.61	132.9	134.02	119.77	116.94	101.05	121.83	134.4	97.91	0.950623	Bcl6		Bcl6	No	0.551449	119.7	113.8	5.911	9.508	0.6217	8	0.615901
Bid		NM_007544.3	NM_007544.3:1307	Endogenous	mRNA	130.84	112.21	130.1	172.93	117.07	110.65	143.85	126.6	108.34	135.11	0.996188	Bid		Bid	No	0.971368	129	128.5	0.4917	13.28	0.03703	8	0.941046
Blnk		NM_008528.4	NM_008528.4:1546	Endogenous	mRNA	171.51	156.42	190.25	188.06	153.41	130.77	332.87	265.95	137.14	357.23	1.65565	Blnk		Blnk	No	0.028793	165.1	273.3	-108.2	40.68	2.66	8	0.090158
Bst1		NM_009763.3	NM_009763.3:542	Endogenous	mRNA	38.9	61.21	37.77	41.07	22.88	33.95	51.12	70.07	26.06	49.02	1.24864	Bst1		Bst1	No	0.337161	39.3	49.07	-9.771	9.57	1.021	8	0.435782
Bst2		NM_198095.2	NM_198095.2:468	Endogenous	mRNA	102.55	125.81	113.31	129.7	133.22	128.25	324.54	243.65	150.86	269.01	2.02239	Bst2		Bst2	Yes	0.002735	122.1	247	-124.9	29.26	4.267	8	0.038886
Btk		NM_013482.2	NM_013482.2:2255	Endogenous	mRNA	95.48	91.81	75.54	82.14	75.36	54.07	146.22	127.4	58.97	136.17	1.48217	Btk		Btk	No	0.059407	79.07	117.2	-38.12	17.36	2.196	8	0.142808
Btla		NM_177584.3	NM_177584.3:2050	Endogenous	mRNA	72.49	74.81	88.13	92.95	57.86	57.84	85.59	33.44	63.09	33.08	0.726896	Btla		Btla	No	0.14593	74.01	53.8	20.21	12.55	1.611	8	0.242166
Btnl1		NM_001111094.1	NM_001111094.1:1740	Endogenous	mRNA	19.45	57.81	30.78	51.88	21.53	13.83	10.7	13.54	16.46	9.7	0.387136	Btnl1		Btnl1	No	0.065947	32.55	12.6	19.95	9.371	2.129	8	0.152644
Btnl2		NM_079835.2	NM_079835.2:300	Endogenous	mRNA	22.99	78.21	15.39	34.59	18.84	20.12	20.21	17.52	21.94	1.06	0.479094	Btnl2		Btnl2	No	0.229317	31.69	15.18	16.51	12.68	1.301	8	0.334677
C1qa		NM_007572.2	NM_007572.2:566	Endogenous	mRNA	4643.08	4366.06	4040.06	5148.91	4315.59	3598.61	6319.71	4389.72	2805.97	5908.1	1.11577	C1qa		C1qa	No	0.484123	4352	4856	-503.8	686.8	0.7336	8	0.562192
C1qb		NM_009777.2	NM_009777.2:865	Endogenous	mRNA	6269.75	6991.14	6331.48	6510.72	6282.97	5699.69	9446.28	6487.03	4820.62	8676.63	1.15912	C1qb		C1qb	No	0.273481	6348	7358	-1010	859	1.176	8	0.372707
C1qbp		NM_007573.2	NM_007573.2:630	Endogenous	mRNA	219.25	197.22	236.42	211.84	227.42	227.59	218.74	257.19	196.12	204.19	0.995923	C1qbp		C1qbp	No	0.946076	220	219.1	0.8967	12.85	0.06979	8	0.919933
C1ra		NM_023143.3	NM_023143.3:1923	Endogenous	mRNA	33.59	40.8	29.38	43.23	28.26	27.66	28.53	23.89	30.17	17.14	0.737212	C1ra		C1ra	No	0.063774	33.82	24.93	8.888	4.134	2.15	8	0.149149
C1s		NM_144938.2	NM_144938.2:2490	Endogenous	mRNA	49.51	51.01	55.96	43.23	49.79	38.98	43.99	58.92	46.63	43.71	1.00484	C1s		C1s	No	0.957117	48.08	48.31	-0.2325	4.191	0.05548	8	0.928951
C2		NM_013484.2	NM_013484.2:2359	Endogenous	mRNA	47.74	51.01	44.77	41.07	30.95	26.4	41.61	46.18	49.37	32.02	1.0489	C2		C2	No	0.741995	40.32	42.3	-1.972	5.785	0.3408	8	0.762695
C3		NM_009778.2	NM_009778.2:285	Endogenous	mRNA	83.1	187.02	96.52	99.43	106.31	60.35	161.68	92.36	52.11	84.09	0.925134	C3		C3	No	0.789407	105.5	97.56	7.895	28.59	0.2762	8	0.798592
C4a		NM_011413.2	NM_011413.2:56	Endogenous	mRNA	104.32	187.02	144.09	194.54	181.67	100.59	839.3	1198.35	1537.39	1235.08	7.90939	C4a		C4a	Yes	1.7e-05	152	1203	-1050	115	9.133	8	0.008255
C4bp		NM_007576.3	NM_007576.3:580	Endogenous	mRNA	14.14	40.8	9.79	23.78	10.77	8.8	5.94	9.55	13.71	1.06	0.419967	C4bp		C4bp	No	0.156922	18.01	7.565	10.45	6.689	1.562	8	0.255569
C6		NM_016704.2	NM_016704.2:170	Endogenous	mRNA	72.49	81.61	39.17	49.72	36.33	33.95	24.96	19.11	39.77	10.76	0.452964	C6		C6	No	0.036362	52.21	23.65	28.56	11.38	2.51	8	0.103782
C7		XM_356827.6	XM_356827.6:215	Endogenous	mRNA	40.67	44.2	16.79	43.23	17.49	18.86	15.45	26.28	34.29	10.76	0.718219	C7		C7	No	0.328311	30.21	21.7	8.512	8.176	1.041	8	0.429622
C8a		NM_146148.1	NM_146148.1:1350	Endogenous	mRNA	1.77	27.2	12.59	19.45	8.07	15.09	15.45	3.98	15.09	1.06	0.634074	C8a		C8a	No	0.369171	14.03	8.895	5.133	5.395	0.9516	8	0.464675
C8b		NM_133882.2	NM_133882.2:1200	Endogenous	mRNA	56.58	95.21	34.97	38.91	29.6	28.92	22.59	20.7	39.77	15.01	0.517629	C8b		C8b	No	0.133589	47.37	24.52	22.85	13.69	1.669	8	0.225963
C8g		NM_027062.1	NM_027062.1:770	Endogenous	mRNA	19.45	13.6	26.58	19.45	9.42	13.83	13.08	11.94	13.71	1.06	0.58326	C8g		C8g	No	0.104704	17.06	9.948	7.108	3.885	1.83	8	0.193942
C9		NM_013485.1	NM_013485.1:226	Endogenous	mRNA	28.29	57.81	32.17	45.39	28.26	18.86	17.83	18.31	15.09	1.06	0.372118	C9		C9	No	0.022948	35.13	13.07	22.06	7.858	2.807	8	0.08391
Camp		NM_009921.2	NM_009921.2:355	Endogenous	mRNA	892.9	4223.24	688.26	1026.76	1956.62	379.73	1312.45	1191.98	410.06	1181.94	0.670263	Camp		Camp	No	0.517625	1528	1024	503.8	744.4	0.6768	8	0.591949
Card9		NM_001037747.1	NM_001037747.1:1227	Endogenous	mRNA	134.38	156.42	113.31	177.25	137.26	123.22	206.85	196.67	109.72	124.48	1.1363	Card9		Card9	No	0.42678	140.3	159.4	-19.12	22.84	0.8372	8	0.511675
Casp1		NM_009807.2	NM_009807.2:259	Endogenous	mRNA	289.97	292.43	271.39	313.43	325.65	201.18	288.88	199.86	229.03	205.25	0.81729	Casp1		Casp1	No	0.099222	282.3	230.8	51.59	27.67	1.865	8	0.188355
Casp2		NM_007610.1	NM_007610.1:2770	Endogenous	mRNA	164.44	156.42	177.66	164.28	215.31	142.08	99.86	124.21	242.75	130.85	0.878763	Casp2		Casp2	No	0.485881	170	149.4	20.61	28.22	0.7306	8	0.56299
Casp3		NM_009810.2	NM_009810.2:630	Endogenous	mRNA	136.15	108.81	130.1	121.05	122.46	98.08	123.64	101.12	105.6	121.29	0.945336	Casp3		Casp3	No	0.458856	119.4	112.9	6.529	8.39	0.7782	8	0.542429
Casp8		NM_009812.2	NM_009812.2:1463	Endogenous	mRNA	305.88	350.24	310.56	367.47	304.12	262.79	323.36	305.76	185.14	334.91	0.906734	Casp8		Casp8	No	0.400489	316.8	287.3	29.55	33.28	0.8879	8	0.486553
Ccbp2		NM_021609.3	NM_021609.3:1765	Endogenous	mRNA	42.43	44.2	37.77	43.23	21.53	21.38	17.83	14.33	24.69	3.32	0.428683	Ccbp2		Ccbp2	No	0.015443	35.09	15.04	20.05	6.539	3.066	8	0.071262
Ccl11		NM_011330.3	NM_011330.3:430	Endogenous	mRNA	22.99	64.61	32.17	47.56	25.57	35.21	14.27	21.5	17.83	3.32	0.374293	Ccl11		Ccl11	No	0.023926	38.02	14.23	23.79	8.557	2.78	8	0.08391
Ccl12		NM_011331.2	NM_011331.2:56	Endogenous	mRNA	553.42	669.87	491.02	834.37	820.86	486.6	1056.85	860.74	958.64	864.17	1.45498	Ccl12		Ccl12	No	0.010814	642.7	935.1	-292.4	88.54	3.303	8	0.06052
Ccl19		NM_011888.2	NM_011888.2:465	Endogenous	mRNA	76.03	95.21	69.95	112.4	74.01	50.3	42.8	32.65	49.37	29.89	0.485593	Ccl19		Ccl19	No	0.007528	79.65	38.68	40.97	11.55	3.548	8	0.05468
Ccl2		NM_011333.3	NM_011333.3:415	Endogenous	mRNA	420.81	435.25	436.46	484.2	436	279.14	1062.8	782.71	682.98	698.38	1.94245	Ccl2		Ccl2	Yes	0.001057	415.3	806.7	-391.4	78.33	4.997	8	0.027983
Ccl20		NM_016960.1	NM_016960.1:120	Endogenous	mRNA	31.83	51.01	36.37	47.56	40.37	15.09	16.64	14.33	16.46	1.06	0.327296	Ccl20		Ccl20	No	0.008506	37.04	12.12	24.92	7.191	3.465	8	0.05557
Ccl22		NM_009137.2	NM_009137.2:1096	Endogenous	mRNA	28.29	51.01	34.97	88.63	82.09	55.32	59.44	38.22	37.03	25.64	0.706694	Ccl22		Ccl22	No	0.257442	56.72	40.08	16.64	13.64	1.219	8	0.361139
Ccl24		NM_019577.4	NM_019577.4:335	Endogenous	mRNA	30.06	13.6	23.78	19.45	24.22	8.8	21.4	19.11	16.46	7.57	0.807356	Ccl24		Ccl24	No	0.428955	19.99	16.14	3.85	4.621	0.8331	8	0.512845
Ccl25		NM_009138.3	NM_009138.3:626	Endogenous	mRNA	90.17	81.61	100.72	84.3	106.31	109.39	67.76	84.4	134.4	93.66	0.99621	Ccl25		Ccl25	No	0.977963	95.42	95.06	0.3617	12.69	0.0285	8	0.943723
Ccl26		NM_001013412.2	NM_001013412.2:140	Endogenous	mRNA	10.61	30.6	9.79	8.65	8.07	13.83	4.76	3.98	12.34	1.06	0.407235	Ccl26		Ccl26	No	0.129721	13.59	5.535	8.057	4.77	1.689	8	0.222279
Ccl3		NM_011337.1	NM_011337.1:60	Endogenous	mRNA	2197.77	1877	1775.22	2222.12	2036.01	1312.7	9839.77	5454.3	3779.69	8559.72	3.62936	Ccl3		Ccl3	Yes	0.002013	1903	6908	-5005	1113	4.496	8	0.035304
Ccl4		NM_013652.1	NM_013652.1:140	Endogenous	mRNA	434.96	445.45	387.5	540.4	472.33	347.04	2632.02	1192.78	966.87	1808.98	3.76795	Ccl4		Ccl4	Yes	0.003493	437.9	1650	-1212	296.5	4.088	8	0.042964
Ccl5		NM_013653.1	NM_013653.1:165	Endogenous	mRNA	38.9	71.41	27.98	92.95	87.47	70.41	123.64	92.36	37.03	24.58	1.07015	Ccl5		Ccl5	No	0.846473	64.85	69.4	-4.549	22.75	0.2	8	0.838582
Ccl6		NM_009139.2	NM_009139.2:825	Endogenous	mRNA	159.13	251.63	130.1	146.99	139.95	95.56	190.21	225.34	154.97	128.73	1.13593	Ccl6		Ccl6	No	0.525798	153.9	174.8	-20.92	31.54	0.6633	8	0.597399
Ccl7		NM_013654.2	NM_013654.2:215	Endogenous	mRNA	42.43	61.21	23.78	32.42	33.64	22.63	110.56	72.46	67.2	22.45	1.89258	Ccl7		Ccl7	No	0.079732	36.02	68.17	-32.15	16.02	2.006	8	0.16981
Ccl8		NM_021443.2	NM_021443.2:150	Endogenous	mRNA	24.75	71.41	26.58	32.42	41.72	20.12	135.52	70.07	56.23	32.02	2.03115	Ccl8		Ccl8	No	0.098547	36.17	73.46	-37.29	19.95	1.869	8	0.188355
Ccl9		NM_011338.2	NM_011338.2:1125	Endogenous	mRNA	489.77	567.86	409.88	503.65	501.94	387.27	639.58	495.27	355.2	460.31	1.02278	Ccl9		Ccl9	No	0.855167	476.7	487.6	-10.86	57.62	0.1885	8	0.842435
Ccr10		NM_007721.4	NM_007721.4:1480	Endogenous	mRNA	37.13	68.01	37.77	30.26	29.6	31.43	21.4	11.94	31.54	4.38	0.443595	Ccr10		Ccr10	No	0.038683	39.03	17.32	21.72	8.791	2.47	8	0.107667
Ccr2		NM_009915.2	NM_009915.2:2965	Endogenous	mRNA	215.71	363.84	207.04	224.81	302.78	142.08	209.23	195.88	150.86	107.47	0.683367	Ccr2		Ccr2	No	0.118739	242.7	165.9	76.85	43.98	1.747	8	0.211737
Ccr3		NM_009914.4	NM_009914.4:2290	Endogenous	mRNA	37.13	27.2	29.38	30.26	25.57	25.15	32.1	15.13	23.31	1.06	0.614803	Ccr3		Ccr3	No	0.083825	29.12	17.9	11.22	5.681	1.974	8	0.172631
Ccr4		NM_009916.2	NM_009916.2:1670	Endogenous	mRNA	28.29	37.4	12.59	10.81	17.49	11.32	13.08	6.37	5.49	6.51	0.400127	Ccr4		Ccr4	No	0.073362	19.65	7.863	11.79	5.722	2.06	8	0.164924
Ccr5		NM_009917.5	NM_009917.5:1340	Endogenous	mRNA	521.6	482.85	435.06	531.75	593.44	408.65	476.71	364.68	341.49	358.29	0.777492	Ccr5		Ccr5	No	0.031322	495.6	385.3	110.3	42.31	2.606	8	0.093738
Ccr6		NM_001190333.1	NM_001190333.1:660	Endogenous	mRNA	38.9	68.01	37.77	30.26	29.6	37.72	30.91	14.33	38.4	9.7	0.577933	Ccr6		Ccr6	No	0.094399	40.38	23.34	17.04	8.983	1.897	8	0.183921
Ccr7		NM_007719.2	NM_007719.2:755	Endogenous	mRNA	33.59	64.61	34.97	67.01	47.1	46.52	85.59	35.83	28.8	15.01	0.843584	Ccr7		Ccr7	No	0.603367	48.97	41.31	7.659	14.16	0.5408	8	0.655788
Ccr8		NM_007720.2	NM_007720.2:426	Endogenous	mRNA	15.91	23.8	30.78	17.29	24.22	12.57	17.83	11.94	15.09	2.26	0.567392	Ccr8		Ccr8	No	0.072549	20.76	11.78	8.982	4.345	2.067	8	0.164502
Ccr9		NM_009913.6	NM_009913.6:820	Endogenous	mRNA	37.13	40.8	40.57	73.49	39.02	30.18	32.1	28.66	26.06	13.95	0.578717	Ccr9		Ccr9	No	0.059452	43.53	25.19	18.34	8.355	2.195	8	0.142808
Ccrl1		NM_145700.2	NM_145700.2:780	Endogenous	mRNA	33.59	40.8	27.98	25.94	24.22	33.95	30.91	20.7	23.31	4.38	0.63787	Ccrl1		Ccrl1	No	0.071989	31.08	19.83	11.26	5.432	2.072	8	0.163939
Ccrl2		NM_017466.4	NM_017466.4:655	Endogenous	mRNA	254.61	244.83	165.07	304.78	211.27	172.26	744.19	545.43	250.97	592.1	2.36472	Ccrl2		Ccrl2	No	0.007207	225.5	533.2	-307.7	85.99	3.578	8	0.05468
Cd109		NM_153098.3	NM_153098.3:2720	Endogenous	mRNA	40.67	91.81	67.15	62.69	41.72	38.98	48.74	54.14	37.03	38.39	0.779692	Cd109		Cd109	No	0.290326	57.17	44.58	12.6	11.12	1.132	8	0.388615
Cd14		NM_009841.3	NM_009841.3:235	Endogenous	mRNA	373.07	591.66	374.91	408.54	388.9	292.97	1472.93	982.57	459.43	1075.66	2.46328	Cd14		Cd14	No	0.008887	405	997.6	-592.6	172.5	3.435	8	0.05557
Cd160		NM_001163496.1	NM_001163496.1:1403	Endogenous	mRNA	12.38	20.4	19.58	34.59	8.07	13.83	7.13	3.98	5.49	1.06	0.243362	Cd160		Cd160	No	0.022065	18.14	4.415	13.73	4.846	2.832	8	0.082559
Cd163		NM_053094.2	NM_053094.2:3225	Endogenous	mRNA	47.74	74.81	40.57	54.04	39.02	31.43	71.33	80.42	32.91	43.71	1.19104	Cd163		Cd163	No	0.460288	47.94	57.09	-9.158	11.81	0.7756	8	0.542902
Cd164		NM_016898.2	NM_016898.2:688	Endogenous	mRNA	1511.74	1366.94	1495.44	1454.75	1399.51	1356.71	1501.47	1374.32	939.44	1670.82	0.958531	Cd164		Cd164	No	0.655538	1431	1372	59.34	128.1	0.4632	8	0.697494
Cd19		NM_009844.2	NM_009844.2:1697	Endogenous	mRNA	38.9	51.01	29.38	43.23	29.6	23.89	45.17	17.52	13.71	23.51	0.693787	Cd19		Cd19	No	0.185113	36	24.98	11.02	7.603	1.45	8	0.284959
Cd1d1		NM_007639.3	NM_007639.3:1340	Endogenous	mRNA	68.96	105.41	68.55	99.43	60.56	64.13	48.74	53.35	54.86	56.46	0.685412	Cd1d1		Cd1d1	No	0.039663	77.84	53.35	24.49	9.977	2.454	8	0.109815
Cd2		NM_013486.2	NM_013486.2:278	Endogenous	mRNA	33.59	47.61	33.57	58.36	48.44	37.72	60.63	22.29	31.54	16.07	0.75512	Cd2		Cd2	No	0.287763	43.22	32.63	10.58	9.293	1.139	8	0.386168
Cd209g		NM_027343.3	NM_027343.3:644	Endogenous	mRNA	21.22	51.01	41.97	47.56	26.91	16.35	26.15	24.68	32.91	6.51	0.660301	Cd209g		Cd209g	No	0.217505	34.17	22.56	11.61	8.672	1.339	8	0.323217
Cd22		NM_001043317.2	NM_001043317.2:865	Endogenous	mRNA	76.03	119.01	34.97	45.39	39.02	40.24	70.14	39.81	37.03	33.08	0.761546	Cd22		Cd22	No	0.457841	59.11	45.02	14.1	18.07	0.78	8	0.542429
Cd226		NM_001039149.1	NM_001039149.1:733	Endogenous	mRNA	24.75	74.81	30.78	58.36	48.44	26.4	32.1	16.72	35.66	1.06	0.486871	Cd226		Cd226	No	0.098133	43.92	21.39	22.54	12.04	1.872	8	0.188355
Cd244		NM_018729.2	NM_018729.2:262	Endogenous	mRNA	61.88	47.61	43.37	41.07	52.48	37.72	55.87	77.24	56.23	19.26	1.10126	Cd244		Cd244	No	0.660829	47.36	52.15	-4.795	10.53	0.4555	8	0.700865
Cd247		NM_001113391.2	NM_001113391.2:215	Endogenous	mRNA	72.49	102.01	65.75	56.2	53.83	33.95	45.17	27.07	56.23	13.95	0.555995	Cd247		Cd247	No	0.072975	64.04	35.61	28.43	13.78	2.063	8	0.164758
Cd24a		NM_009846.2	NM_009846.2:584	Endogenous	mRNA	206.87	309.43	202.84	220.48	242.22	187.35	137.9	169.6	112.46	174.43	0.651177	Cd24a		Cd24a	No	0.013308	228.2	148.6	79.6	25.16	3.164	8	0.065428
Cd27		NM_001042564.1	NM_001042564.1:730	Endogenous	mRNA	21.22	40.8	16.79	25.94	16.15	12.57	20.21	4.78	9.6	1.06	0.400652	Cd27		Cd27	No	0.062045	22.25	8.913	13.33	6.151	2.168	8	0.147687
Cd274		NM_021893.2	NM_021893.2:515	Endogenous	mRNA	56.58	54.41	76.94	123.21	106.31	79.21	194.96	195.88	93.26	156.36	1.9343	Cd274		Cd274	No	0.011262	82.78	160.1	-77.34	23.61	3.276	8	0.060827
Cd28		NM_007642.4	NM_007642.4:3304	Endogenous	mRNA	49.51	98.61	39.17	45.39	28.26	27.66	20.21	17.52	41.14	5.45	0.438254	Cd28		Cd28	No	0.102046	48.1	21.08	27.02	14.63	1.846	8	0.191036
Cd34		NM_001111059.1	NM_001111059.1:560	Endogenous	mRNA	592.32	455.65	489.62	559.85	569.22	525.58	858.32	789.08	537.61	798.28	1.40182	Cd34		Cd34	No	0.008807	532	745.8	-213.8	62.12	3.441	8	0.05557
Cd36		NM_007643.3	NM_007643.3:1520	Endogenous	mRNA	83.1	81.61	81.14	82.14	111.69	47.78	128.39	86.79	82.29	47.96	1.06295	Cd36		Cd36	No	0.766278	81.24	86.36	-5.114	16.63	0.3076	8	0.782719
Cd3d		NM_013487.2	NM_013487.2:289	Endogenous	mRNA	17.68	44.2	20.98	28.1	26.91	13.83	36.85	15.13	27.43	8.64	0.870633	Cd3d		Cd3d	No	0.670224	25.28	22.01	3.271	7.401	0.442	8	0.706556
Cd3e		NM_007648.4	NM_007648.4:380	Endogenous	mRNA	30.06	47.61	15.39	45.39	17.49	18.86	24.96	15.92	24.69	1.06	0.571768	Cd3e		Cd3e	No	0.184058	29.13	16.66	12.48	8.581	1.454	8	0.284775
Cd3eap		NM_145822.2	NM_145822.2:1858	Endogenous	mRNA	109.62	88.41	75.54	82.14	88.81	71.67	51.12	39.02	75.43	36.27	0.586528	Cd3eap		Cd3eap	No	0.006816	86.03	50.46	35.57	9.836	3.617	8	0.05468
Cd4		NM_013488.2	NM_013488.2:950	Endogenous	mRNA	83.1	91.81	65.75	82.14	75.36	46.52	53.5	41.4	58.97	38.39	0.648534	Cd4		Cd4	No	0.020717	74.11	48.07	26.05	9.065	2.874	8	0.078404
Cd40		NM_011611.2	NM_011611.2:1425	Endogenous	mRNA	49.51	68.01	34.97	79.98	41.72	37.72	58.25	29.46	24.69	12.89	0.60253	Cd40		Cd40	No	0.122958	51.99	31.32	20.66	11.98	1.724	8	0.217054
Cd40lg		NM_011616.2	NM_011616.2:600	Endogenous	mRNA	37.13	54.41	33.57	41.07	29.6	18.86	14.27	16.72	27.43	5.45	0.446352	Cd40lg		Cd40lg	No	0.022732	35.77	15.97	19.81	7.04	2.813	8	0.08391
Cd44		NM_009851.2	NM_009851.2:3075	Endogenous	mRNA	167.97	285.63	124.5	127.53	185.7	101.85	298.39	329.65	91.89	162.74	1.3331	Cd44		Cd44	No	0.352391	165.5	220.7	-55.14	55.84	0.9873	8	0.44885
Cd46		NM_010778.3	NM_010778.3:115	Endogenous	mRNA	17.68	34	9.79	28.1	9.42	20.12	10.7	7.17	16.46	1.06	0.44568	Cd46		Cd46	No	0.086235	19.85	8.848	11	5.627	1.956	8	0.175843
Cd48		NM_007649.4	NM_007649.4:30	Endogenous	mRNA	456.17	482.85	387.5	492.84	594.79	328.18	530.21	293.82	337.37	297.71	0.798104	Cd48		Cd48	No	0.190751	457.1	364.8	92.28	64.56	1.429	8	0.290854
Cd5		NM_007650.3	NM_007650.3:1395	Endogenous	mRNA	31.83	57.81	25.18	47.56	29.6	40.24	24.96	17.52	32.91	11.82	0.563324	Cd5		Cd5	No	0.048162	38.7	21.8	16.9	7.254	2.33	8	0.122988
Cd53		NM_007651.3	NM_007651.3:2300	Endogenous	mRNA	318.26	333.24	187.45	337.21	236.84	152.14	198.53	167.21	69.94	154.24	0.565368	Cd53		Cd53	No	0.040096	260.9	147.5	113.4	46.32	2.447	8	0.110433
Cd55		NM_010016.2	NM_010016.2:1058	Endogenous	mRNA	88.41	102.01	111.91	99.43	69.98	104.36	71.33	82.01	82.29	54.33	0.754973	Cd55		Cd55	No	0.03372	96.02	72.49	23.53	9.195	2.559	8	0.098546
Cd59b		NM_181858.1	NM_181858.1:310	Endogenous	mRNA	31.83	37.4	48.96	43.23	41.72	44.01	32.1	27.07	31.54	10.76	0.615841	Cd59b		Cd59b	No	0.012933	41.19	25.37	15.82	4.971	3.183	8	0.064183
Cd6		NM_001037801.2	NM_001037801.2:1315	Endogenous	mRNA	24.75	37.4	18.19	34.59	17.49	23.89	9.51	12.74	9.6	1.06	0.315815	Cd6		Cd6	No	0.005103	26.05	8.228	17.82	4.668	3.818	8	0.050653
Cd69		NM_001033122.3	NM_001033122.3:91	Endogenous	mRNA	22.99	23.8	19.58	41.07	29.6	23.89	45.17	22.29	23.31	1.06	0.855931	Cd69		Cd69	No	0.64728	26.82	22.96	3.864	8.13	0.4753	8	0.692076
Cd7		NM_009854.1	NM_009854.1:234	Endogenous	mRNA	21.22	37.4	30.78	38.91	26.91	25.15	29.72	15.92	12.34	3.32	0.509785	Cd7		Cd7	No	0.030452	30.06	15.33	14.74	5.616	2.624	8	0.092596
Cd74		NM_001042605.1	NM_001042605.1:391	Endogenous	mRNA	901.74	999.71	938.67	2077.29	2077.73	1151.76	3907.61	2119.61	1109.5	1359.42	1.5643	Cd74		Cd74	No	0.220612	1358	2124	-766.2	576.7	1.329	8	0.325147
Cd79a		NM_007655.3	NM_007655.3:1175	Endogenous	mRNA	14.14	27.2	20.98	19.45	13.46	15.09	13.08	7.96	9.6	1.06	0.431019	Cd79a		Cd79a	No	0.014127	18.39	7.925	10.46	3.348	3.125	8	0.06695
Cd79b		NM_008339.2	NM_008339.2:330	Endogenous	mRNA	56.58	95.21	44.77	79.98	45.75	54.07	74.89	44.59	53.49	30.95	0.812732	Cd79b		Cd79b	No	0.382014	62.73	50.98	11.75	12.7	0.925	8	0.476205
Cd80		NM_009855.2	NM_009855.2:210	Endogenous	mRNA	104.32	142.82	114.71	121.05	145.33	100.59	216.36	173.58	91.89	151.05	1.30254	Cd80		Cd80	No	0.143674	121.5	158.2	-36.75	22.67	1.621	8	0.239936
Cd81		NM_133655.2	NM_133655.2:575	Endogenous	mRNA	4646.62	4818.31	4536.67	5246.19	4980.35	4602	5497.05	4085.55	3667.24	4642.33	0.93091	Cd81		Cd81	No	0.359606	4805	4473	332	341.6	0.9718	8	0.454737
Cd82		NM_001271430.1	NM_001271430.1:186	Endogenous	mRNA	222.78	261.83	219.63	248.58	261.06	238.9	446.99	414.85	238.63	360.41	1.50836	Cd82		Cd82	No	0.011023	242.1	365.2	-123.1	37.41	3.29	8	0.060827
Cd83		NM_009856.2	NM_009856.2:1624	Endogenous	mRNA	3454.91	3726.79	2622.96	5140.27	3288.84	2497.15	5558.87	3772.62	2258.77	5513.81	1.23758	Cd83		Cd83	No	0.330464	3455	4276	-820.9	792.3	1.036	8	0.431367
Cd86		NM_019388.3	NM_019388.3:251	Endogenous	mRNA	583.48	506.65	471.43	717.65	561.15	413.68	571.82	402.9	308.57	392.3	0.772389	Cd86		Cd86	No	0.112645	542.3	418.9	123.4	69.28	1.782	8	0.203631
Cd8a		NM_001081110.2	NM_001081110.2:355	Endogenous	mRNA	35.36	54.41	27.98	49.72	24.22	23.89	27.34	24.68	32.91	15.01	0.69538	Cd8a		Cd8a	No	0.176257	35.93	24.99	10.95	7.378	1.483	8	0.277904
Cd8b1		NM_009858.2	NM_009858.2:1075	Endogenous	mRNA	30.06	34	25.18	23.78	24.22	12.57	20.21	13.54	10.97	7.57	0.523563	Cd8b1		Cd8b1	No	0.023565	24.97	13.07	11.9	4.264	2.79	8	0.08391
Cd9		NM_007657.3	NM_007657.3:620	Endogenous	mRNA	1159.89	1118.72	1145.71	1214.82	1182.85	999.61	3303.7	2073.43	1924.13	2464.71	2.14744	Cd9		Cd9	Yes	0.000752	1137	2441	-1305	247.4	5.273	8	0.027553
Cd96		NM_032465.2	NM_032465.2:34	Endogenous	mRNA	37.13	51.01	44.77	51.88	32.3	13.83	23.78	18.31	15.09	1.2	0.379222	Cd96		Cd96	No	0.019839	38.49	14.6	23.89	8.234	2.902	8	0.076176
Cd97		NM_011925.1	NM_011925.1:1975	Endogenous	mRNA	77.8	180.22	89.53	112.4	118.42	91.79	206.85	181.54	93.26	123.41	1.35429	Cd97		Cd97	No	0.193569	111.7	151.3	-39.57	27.88	1.419	8	0.294298
Cd99		NM_025584.2	NM_025584.2:716	Endogenous	mRNA	199.8	163.22	148.28	209.67	240.88	144.6	134.34	116.25	98.74	96.85	0.60488	Cd99		Cd99	No	0.008088	184.4	111.5	72.86	20.82	3.499	8	0.05557
Cdh5		NM_009868.3	NM_009868.3:1615	Endogenous	mRNA	28.29	71.41	60.15	41.07	37.68	37.72	33.29	40.61	42.51	22.45	0.7538	Cdh5		Cdh5	No	0.245232	46.05	34.72	11.34	9.042	1.254	8	0.350555
Cdkn1a		NM_007669.4	NM_007669.4:1670	Endogenous	mRNA	180.35	231.22	179.06	209.67	164.17	152.14	359.02	328.85	182.4	364.66	1.65895	Cdkn1a		Cdkn1a	No	0.010674	186.1	308.7	-122.6	37.03	3.312	8	0.06052
Ceacam1		NM_001039185.1	NM_001039185.1:294	Endogenous	mRNA	47.74	81.61	57.36	49.72	75.36	40.24	63.01	63.7	37.03	32.02	0.834133	Ceacam1		Ceacam1	No	0.388788	58.67	48.94	9.732	10.68	0.9113	8	0.478249
Cebpb		NM_009883.3	NM_009883.3:1147	Endogenous	mRNA	772.67	1064.31	770.8	992.17	931.21	588.45	1590.63	1967.53	639.09	1654.87	1.71462	Cebpb		Cebpb	No	0.036792	853.3	1463	-609.8	243.7	2.503	8	0.103782
Cfb		NM_008198.2	NM_008198.2:1685	Endogenous	mRNA	22.99	13.6	20.98	30.26	17.49	16.35	24.96	24.68	24.69	1.06	0.92944	Cfb		Cfb	No	0.803997	20.28	18.85	1.431	5.577	0.2566	8	0.809648
Cfd		NM_013459.1	NM_013459.1:526	Endogenous	mRNA	22.99	30.6	22.38	36.75	13.46	21.38	17.83	10.35	21.94	1.06	0.520263	Cfd		Cfd	No	0.063793	24.59	12.8	11.8	5.488	2.15	8	0.149149
Cfh		NM_009888.3	NM_009888.3:807	Endogenous	mRNA	1755.74	1662.78	1410.1	1731.44	1511.2	1086.37	1631.05	1124.3	1087.55	1228.7	0.830717	Cfh		Cfh	No	0.150567	1526	1268	258.4	162.5	1.59	8	0.246748
Cfi		NM_007686.2	NM_007686.2:421	Endogenous	mRNA	26.52	47.61	23.78	19.45	26.91	23.89	22.59	10.35	13.71	1.06	0.425577	Cfi		Cfi	No	0.031362	28.03	11.93	16.1	6.18	2.605	8	0.093738
Cfp		NM_008823.3	NM_008823.3:1107	Endogenous	mRNA	203.33	180.22	237.82	168.6	200.51	266.56	139.09	194.28	248.23	147.86	0.87045	Cfp		Cfp	No	0.348298	209.5	182.4	27.14	27.24	0.9963	8	0.446535
Chuk		NM_001162410.1	NM_001162410.1:2240	Endogenous	mRNA	1387.97	1139.12	1362.54	1035.4	1317.42	1562.92	564.68	777.14	1223.33	772.77	0.641466	Chuk		Chuk	No	0.012625	1301	834.5	466.4	145.8	3.199	8	0.063731
Ciita		NM_007575.2	NM_007575.2:3988	Endogenous	mRNA	33.59	37.4	37.77	64.85	37.68	36.46	41.61	22.29	26.06	3.32	0.564763	Ciita		Ciita	No	0.070152	41.29	23.32	17.97	8.604	2.089	8	0.160451
Cish		NM_009895.3	NM_009895.3:1541	Endogenous	mRNA	42.43	108.81	47.56	58.36	44.41	47.78	38.04	43.79	48	20.33	0.64474	Cish		Cish	No	0.172825	58.23	37.54	20.69	13.82	1.497	8	0.275499
Clec4a4		NM_001005860.2	NM_001005860.2:722	Endogenous	mRNA	15.91	20.4	27.98	28.1	25.57	10.06	16.64	11.15	8.23	1.06	0.434463	Clec4a4		Clec4a4	No	0.028283	21.34	9.27	12.07	4.516	2.672	8	0.090132
Clec4e		NM_019948.2	NM_019948.2:685	Endogenous	mRNA	100.78	275.43	114.71	134.02	189.74	69.16	443.43	445.1	201.6	339.16	2.4257	Clec4e		Clec4e	No	0.007576	147.3	357.3	-210	59.26	3.544	8	0.05468
Clec5a		NM_001038604.1	NM_001038604.1:605	Endogenous	mRNA	355.39	391.04	335.74	360.99	370.06	271.59	344.75	175.97	209.83	232.88	0.693178	Clec5a		Clec5a	No	0.01761	347.5	240.9	106.6	35.78	2.98	8	0.072648
Clu		NM_013492.2	NM_013492.2:354	Endogenous	mRNA	1766.35	2465.26	2590.79	2410.18	2259.39	3046.62	2553.56	1991.42	2509.74	2282.97	0.963404	Clu		Clu	No	0.717706	2423	2334	88.68	236.7	0.3746	8	0.747623
Cmklr1		NM_008153.3	NM_008153.3:445	Endogenous	mRNA	244	255.03	225.22	300.46	205.89	237.64	387.55	397.33	164.57	383.79	1.36208	Cmklr1		Cmklr1	No	0.098767	244.7	333.3	-88.6	47.44	1.868	8	0.188355
Cr2		NM_007758.2	NM_007758.2:1650	Endogenous	mRNA	33.59	17	9.79	28.1	8.07	16.35	14.27	16.72	13.71	1.06	0.607972	Cr2		Cr2	No	0.243669	18.82	11.44	7.377	5.861	1.259	8	0.350555
Cradd		NM_009950.2	NM_009950.2:1470	Endogenous	mRNA	35.36	47.61	54.56	36.75	48.44	50.3	48.74	49.37	38.4	34.14	0.937569	Cradd		Cradd	No	0.581757	45.5	42.66	2.841	4.949	0.574	8	0.638315
Crlf2		NM_001164735.1	NM_001164735.1:1225	Endogenous	mRNA	236.93	255.03	263	207.51	215.31	291.71	382.8	385.38	326.4	358.29	1.48303	Crlf2		Crlf2	Yes	0.000288	244.9	363.2	-118.3	19.38	6.104	8	0.025568
Csf1		NM_001113530.1	NM_001113530.1:833	Endogenous	mRNA	587.02	778.68	510.6	810.6	546.35	489.12	892.8	1070.95	673.38	1070.35	1.494	Csf1		Csf1	No	0.017759	620.4	926.9	-306.5	103	2.974	8	0.072648
Csf1r		NM_001037859.1	NM_001037859.1:3655	Endogenous	mRNA	4160.39	3788	3116.78	4007.59	4264.45	2973.7	4814.68	4258.33	1733.5	4684.84	1.04151	Csf1r		Csf1r	No	0.814397	3718	3873	-154.4	636.2	0.2426	8	0.816025
Csf2		NM_009969.4	NM_009969.4:452	Endogenous	mRNA	10.61	13.6	8.39	6.48	9.42	11.32	14.27	12.74	5.49	1.06	0.841525	Csf2		Csf2	No	0.582438	9.97	8.39	1.58	2.758	0.5729	8	0.638315
Csf2rb		NM_007780.4	NM_007780.4:4185	Endogenous	mRNA	90.17	142.82	71.34	127.53	82.09	61.61	154.55	152.08	60.34	100.03	1.21708	Csf2rb		Csf2rb	No	0.416528	95.93	116.8	-20.82	24.31	0.8567	8	0.501407
Csf3r		NM_001252651.1	NM_001252651.1:1294	Endogenous	mRNA	567.57	686.87	467.24	622.54	487.14	418.71	480.28	628.24	181.03	476.26	0.814972	Csf3r		Csf3r	No	0.300422	541.7	441.5	100.2	90.53	1.107	8	0.400094
Ctla4		NM_009843.3	NM_009843.3:1475	Endogenous	mRNA	40.67	37.4	37.77	41.07	29.6	33.95	118.88	28.66	23.31	15.01	1.26458	Ctla4		Ctla4	No	0.628726	36.74	46.47	-9.722	19.34	0.5027	8	0.677749
Ctnnb1		NM_007614.2	NM_007614.2:2975	Endogenous	mRNA	1036.12	1023.51	1369.54	1277.5	1107.49	1336.59	893.98	933.2	980.58	935.37	0.78519	Ctnnb1		Ctnnb1	No	0.012721	1192	935.8	256	80.15	3.194	8	0.063731
Ctsc		NM_009982.2	NM_009982.2:2225	Endogenous	mRNA	525.13	635.87	485.42	667.93	660.73	456.43	638.39	444.31	296.23	473.07	0.809556	Ctsc		Ctsc	No	0.175734	571.9	463	108.9	73.32	1.485	8	0.277904
Ctsg		NM_007800.1	NM_007800.1:785	Endogenous	mRNA	31.83	40.8	12.59	21.62	26.91	21.38	17.83	17.52	15.09	11.82	0.602011	Ctsg		Ctsg	No	0.077828	25.86	15.57	10.29	5.089	2.022	8	0.16918
Ctss		NM_021281.2	NM_021281.2:740	Endogenous	mRNA	6998.22	6936.73	6359.46	8268.09	7899.13	6299.46	17399.4	10678.5	10514.9	13241.2	1.81826	Ctss		Ctss	Yes	0.002381	7127	12958	-5832	1335	4.37	8	0.038886
Cul9		NM_001081335.2	NM_001081335.2:2552	Endogenous	mRNA	378.38	295.83	331.54	322.08	402.36	350.81	279.37	497.66	363.43	346.6	1.07188	Cul9		Cul9	No	0.562093	346.8	371.8	-24.93	41.23	0.6048	8	0.622504
Cx3cl1		NM_009142.3	NM_009142.3:125	Endogenous	mRNA	571.1	625.67	682.67	544.72	597.48	646.29	340	414.85	517.03	430.56	0.696213	Cx3cl1		Cx3cl1	Yes	0.001334	611.3	425.6	185.7	38.59	4.813	8	0.027983
Cx3cr1		NM_009987.3	NM_009987.3:2696	Endogenous	mRNA	3663.54	3172.53	2807.62	3439.09	3068.15	2653.06	4450.9	4249.58	1531.9	4460.6	1.17206	Cx3cr1		Cx3cr1	No	0.393309	3134	3673	-539.2	597.7	0.9022	8	0.481163
Cxcl1		NM_008176.1	NM_008176.1:560	Endogenous	mRNA	24.75	61.21	26.58	34.59	39.02	10.06	65.38	48.57	34.29	19.26	1.28052	Cxcl1		Cxcl1	No	0.456222	32.7	41.88	-9.173	11.72	0.7829	8	0.54175
Cxcl10		NM_021274.1	NM_021274.1:115	Endogenous	mRNA	58.35	54.41	64.35	79.98	71.32	50.3	223.5	93.96	115.2	104.28	2.12672	Cxcl10		Cxcl10	No	0.019584	63.12	134.2	-71.12	24.44	2.91	8	0.076176
Cxcl11		NM_019494.1	NM_019494.1:345	Endogenous	mRNA	38.9	54.41	33.57	30.26	47.1	33.95	33.29	22.29	24.69	3.32	0.526407	Cxcl11		Cxcl11	No	0.025834	39.7	20.9	18.8	6.886	2.73	8	0.08906
Cxcl12		NM_021704.3	NM_021704.3:259	Endogenous	mRNA	166.2	302.63	207.04	237.78	148.02	189.86	171.19	223.75	218.06	187.18	0.959042	Cxcl12		Cxcl12	No	0.783769	208.6	200	8.543	30.1	0.2838	8	0.794415
Cxcl13		NM_018866.2	NM_018866.2:551	Endogenous	mRNA	24.75	20.4	25.18	23.78	21.53	20.12	131.96	62.9	53.49	54.33	3.34428	Cxcl13		Cxcl13	No	0.007588	22.63	75.67	-53.04	14.97	3.543	8	0.05468
Cxcl15		NM_011339.2	NM_011339.2:419	Endogenous	mRNA	28.29	68.01	34.97	56.2	25.57	28.92	32.1	13.54	17.83	2.26	0.407485	Cxcl15		Cxcl15	No	0.047177	40.33	16.43	23.89	10.2	2.343	8	0.12106
Cxcl3		NM_203320.2	NM_203320.2:275	Endogenous	mRNA	14.14	40.8	4.2	28.1	12.11	11.32	16.64	38.22	16.46	5.45	1.04053	Cxcl3		Cxcl3	No	0.934024	18.45	19.19	-0.7475	8.751	0.08542	8	0.911584
Cxcl9		NM_008599.2	NM_008599.2:40	Endogenous	mRNA	26.52	44.2	25.18	73.49	123.8	60.35	38.04	15.13	26.06	1.2	0.341249	Cxcl9		Cxcl9	No	0.086307	58.92	20.11	38.82	19.85	1.955	8	0.175843
Cxcr1		NM_178241.4	NM_178241.4:860	Endogenous	mRNA	22.99	47.61	32.17	32.42	25.57	15.09	24.96	17.52	13.71	1.06	0.488342	Cxcr1		Cxcr1	No	0.060865	29.31	14.31	15	6.879	2.18	8	0.145536
Cxcr2		NM_009909.3	NM_009909.3:440	Endogenous	mRNA	67.19	68.01	40.57	34.59	45.75	26.4	45.17	210.21	26.06	77.72	1.90698	Cxcr2		Cxcr2	No	0.244293	47.09	89.79	-42.71	33.98	1.257	8	0.350555
Cxcr3		NM_009910.2	NM_009910.2:605	Endogenous	mRNA	40.67	61.21	40.57	54.04	34.99	42.75	35.66	24.68	32.91	13.95	0.586369	Cxcr3		Cxcr3	No	0.01749	45.71	26.8	18.91	6.335	2.984	8	0.072648
Cxcr4		NM_009911.3	NM_009911.3:704	Endogenous	mRNA	107.86	153.02	109.12	101.59	117.07	81.73	282.94	297	94.63	158.49	1.86397	Cxcr4		Cxcr4	No	0.044578	111.7	208.3	-96.53	40.57	2.38	8	0.11725
Cxcr5		NM_007551.2	NM_007551.2:1648	Endogenous	mRNA	31.83	44.2	27.98	45.39	18.84	16.35	17.83	11.15	20.57	3.32	0.429628	Cxcr5		Cxcr5	No	0.0358	30.77	13.22	17.55	6.963	2.52	8	0.102911
Cxcr6		NM_030712.4	NM_030712.4:650	Endogenous	mRNA	31.83	47.61	34.97	45.39	48.44	49.04	32.1	24.68	23.31	17.14	0.566873	Cxcr6		Cxcr6	Yes	0.003474	42.88	24.31	18.57	4.538	4.092	8	0.042964
Cybb		NM_007807.2	NM_007807.2:1535	Endogenous	mRNA	153.83	306.03	146.89	166.44	297.39	89.27	498.11	390.16	134.4	274.33	1.67737	Cybb		Cybb	No	0.124657	193.3	324.3	-130.9	76.34	1.715	8	0.217861
Ddx58		NM_172689.3	NM_172689.3:1751	Endogenous	mRNA	123.77	142.82	125.9	140.5	139.95	121.97	185.45	227.73	167.32	222.25	1.51479	Ddx58		Ddx58	Yes	0.000603	132.5	200.7	-68.2	12.5	5.458	8	0.027553
Defb1		NM_007843.3	NM_007843.3:157	Endogenous	mRNA	53.04	64.61	43.37	41.07	29.6	23.89	17.83	19.91	17.83	1.06	0.332362	Defb1		Defb1	No	0.009426	42.6	14.16	28.44	8.376	3.395	8	0.055713
Defb14		NM_183026.2	NM_183026.2:128	Endogenous	mRNA	22.99	34	25.18	17.29	18.84	23.89	17.83	13.54	13.71	1.06	0.486743	Defb14		Defb14	No	0.019095	23.7	11.54	12.16	4.156	2.927	8	0.075526
Dpp4		NM_001159543.1	NM_001159543.1:1303	Endogenous	mRNA	56.58	44.2	41.97	69.17	61.9	56.58	66.57	50.16	86.4	37.33	1.09168	Dpp4		Dpp4	No	0.624664	55.07	60.12	-5.048	9.923	0.5087	8	0.674752
Ebi3		NM_015766.2	NM_015766.2:1015	Endogenous	mRNA	114.93	159.82	92.33	123.21	100.93	108.13	161.68	167.21	63.09	140.42	1.14192	Ebi3		Ebi3	No	0.484004	116.6	133.1	-16.54	22.54	0.7338	8	0.562192
Emr1		NM_010130.1	NM_010130.1:995	Endogenous	mRNA	701.94	605.26	507.81	629.02	652.65	485.35	1116.29	793.86	573.26	851.42	1.39648	Emr1		Emr1	No	0.042507	597	833.7	-236.7	98.22	2.41	8	0.114671
Entpd1		NM_009848.3	NM_009848.3:170	Endogenous	mRNA	1340.23	1472.35	1229.64	1497.98	1205.73	979.5	1074.68	816.95	416.92	933.25	0.629441	Entpd1		Entpd1	No	0.01255	1288	810.5	477.1	148.9	3.203	8	0.063731
Eomes		NM_010136.2	NM_010136.2:2665	Endogenous	mRNA	65.42	156.42	160.87	90.79	91.51	109.39	48.74	52.55	69.94	21.39	0.428425	Eomes		Eomes	No	0.016247	112.4	48.16	64.25	21.19	3.033	8	0.072648
Ets1		NM_001038642.1	NM_001038642.1:740	Endogenous	mRNA	192.73	295.83	207.04	255.07	211.27	184.83	336.43	269.13	154.97	266.89	1.14432	Ets1		Ets1	No	0.404804	224.5	256.9	-32.39	36.83	0.8794	8	0.490661
Fadd		NM_010175.5	NM_010175.5:2641	Endogenous	mRNA	63.65	142.82	62.95	82.14	65.94	54.07	43.99	39.81	68.57	30.95	0.583116	Fadd		Fadd	No	0.104409	78.6	45.83	32.77	17.89	1.831	8	0.193942
Fas		NM_007987.2	NM_007987.2:95	Endogenous	mRNA	47.74	64.61	30.78	32.42	36.33	27.66	20.21	44.59	30.17	11.82	0.668719	Fas		Fas	No	0.181644	39.92	26.7	13.23	9.041	1.463	8	0.281927
Fasl		NM_010177.3	NM_010177.3:645	Endogenous	mRNA	37.13	64.61	26.58	43.23	26.91	30.18	26.15	17.52	35.66	1.06	0.527401	Fasl		Fasl	No	0.091863	38.11	20.1	18.01	9.406	1.915	8	0.183048
Fcamr		NM_001170632.1	NM_001170632.1:542	Endogenous	mRNA	28.29	64.61	27.98	60.52	25.57	18.86	20.21	27.87	17.83	1.06	0.444826	Fcamr		Fcamr	No	0.093416	37.64	16.74	20.9	10.98	1.904	8	0.183921
Fcer1a		NM_010184.1	NM_010184.1:114	Endogenous	mRNA	40.67	34	47.56	28.1	29.6	20.12	24.96	12.74	17.83	1.06	0.424319	Fcer1a		Fcer1a	No	0.016596	33.34	14.15	19.19	6.359	3.019	8	0.072648
Fcer1g		NM_010185.4	NM_010185.4:264	Endogenous	mRNA	396.06	367.24	337.14	430.16	390.25	275.37	993.84	660.09	486.86	703.69	1.94276	Fcer1g		Fcer1g	Yes	0.004316	366	711.1	-345.1	87.66	3.937	8	0.047306
Fcgr1		NM_010186.5	NM_010186.5:185	Endogenous	mRNA	680.73	652.87	559.56	769.53	659.38	529.36	785.8	678.4	371.66	740.89	1.00356	Fcgr1		Fcgr1	No	0.979513	641.9	644.2	-2.283	86.15	0.02649	8	0.943723
Fcgr2b		NM_001077189.1	NM_001077189.1:1225	Endogenous	mRNA	1227.08	1186.72	1072.97	1446.11	1377.97	1019.73	1875.94	1295.5	1058.75	1533.72	1.17942	Fcgr2b		Fcgr2b	No	0.213041	1222	1441	-219.2	162	1.353	8	0.31748
Fcgr3		NM_010188.5	NM_010188.5:1175	Endogenous	mRNA	783.28	744.68	781.99	832.21	862.58	643.78	1564.47	1075.73	909.27	1295.66	1.56344	Fcgr3		Fcgr3	No	0.006248	774.8	1211	-436.5	118.7	3.677	8	0.05468
Fcgr4		NM_144559.1	NM_144559.1:608	Endogenous	mRNA	111.39	190.42	118.91	116.73	168.21	90.53	286.5	212.6	160.46	156.36	1.53717	Fcgr4		Fcgr4	No	0.049852	132.7	204	-71.28	30.89	2.308	8	0.125478
Fcgrt		NM_010189.3	NM_010189.3:750	Endogenous	mRNA	192.73	258.43	193.05	183.74	187.05	165.97	261.54	216.58	175.54	211.63	1.09904	Fcgrt		Fcgrt	No	0.388488	196.8	216.3	-19.49	21.38	0.9119	8	0.478249
Fkbp5		NM_010220.3	NM_010220.3:2125	Endogenous	mRNA	74.26	156.42	68.55	86.46	74.01	71.67	110.56	148.1	50.74	130.85	1.24278	Fkbp5		Fkbp5	No	0.397504	88.56	110.1	-21.5	24.05	0.8938	8	0.484043
Fn1		NM_010233.1	NM_010233.1:2627	Endogenous	mRNA	166.2	241.43	190.25	203.19	161.48	120.71	242.52	259.58	246.86	214.81	1.33454	Fn1		Fn1	No	0.026623	180.5	240.9	-60.4	22.28	2.711	8	0.08906
Folr4		NM_022888.2	NM_022888.2:245	Endogenous	mRNA	22.99	23.8	23.78	23.78	10.77	17.6	11.89	17.52	17.83	1.06	0.590368	Folr4		Folr4	No	0.076395	20.45	12.08	8.378	4.119	2.034	8	0.167519
Foxp3		NM_054039.1	NM_054039.1:150	Endogenous	mRNA	26.52	30.6	23.78	32.42	20.19	20.12	17.83	23.09	16.46	1.06	0.570592	Foxp3		Foxp3	No	0.043439	25.61	14.61	11	4.589	2.396	8	0.115865
Frmpd4		NM_001033330.2	NM_001033330.2:4690	Endogenous	mRNA	104.32	98.61	78.34	56.2	95.54	119.45	72.52	97.94	139.89	68.15	1.02768	Frmpd4		Frmpd4	No	0.885874	92.08	94.63	-2.548	17.2	0.1482	8	0.86885
Fyn		NM_008054.2	NM_008054.2:1030	Endogenous	mRNA	571.1	533.86	707.85	559.85	547.69	684.01	280.56	376.63	447.09	335.97	0.599378	Fyn		Fyn	Yes	0.000946	600.7	360.1	240.7	47.32	5.086	8	0.027983
Gata3		NM_008091.3	NM_008091.3:1943	Endogenous	mRNA	24.75	47.61	27.98	36.75	26.91	28.92	14.27	9.55	5.49	1.06	0.236134	Gata3		Gata3	Yes	0.00107	32.15	7.593	24.56	4.925	4.987	8	0.027983
Gfi1		NM_010278.2	NM_010278.2:1875	Endogenous	mRNA	24.75	34	32.17	15.13	30.95	7.54	16.64	24.68	15.09	8.64	0.675073	Gfi1		Gfi1	No	0.229671	24.09	16.26	7.828	6.019	1.3	8	0.334677
Gm10499		XM_003086920.1	XM_003086920.1:898	Endogenous	mRNA	15.91	64.61	25.18	32.42	30.95	36.46	13.08	19.91	26.06	20.33	0.579331	Gm10499		Gm10499	No	0.135178	34.26	19.85	14.41	8.673	1.662	8	0.227917
Gp1bb		NM_010327.2	NM_010327.2:1555	Endogenous	mRNA	53.04	61.21	44.77	47.56	51.14	37.72	43.99	46.98	64.46	34.14	0.96248	Gp1bb		Gp1bb	No	0.781392	49.24	47.39	1.848	6.437	0.287	8	0.793535
Gpi1		NM_008155.3	NM_008155.3:2675	Endogenous	mRNA	100.78	125.81	123.1	82.14	90.16	108.13	48.74	78.83	113.83	94.72	0.800133	Gpi1		Gpi1	No	0.174333	105	84.03	20.99	14.08	1.491	8	0.277062
Gpr183		NM_183031.2	NM_183031.2:238	Endogenous	mRNA	385.45	272.03	253.2	337.21	250.3	197.41	213.99	113.86	79.54	129.79	0.475212	Gpr183		Gpr183	No	0.007005	282.6	134.3	148.3	41.22	3.598	8	0.05468
Gpr44		NM_009962.2	NM_009962.2:270	Endogenous	mRNA	17.68	27.2	32.17	32.42	17.49	8.8	17.83	10.35	21.94	1.06	0.565483	Gpr44		Gpr44	No	0.142761	22.63	12.8	9.832	6.049	1.625	8	0.23917
Gzma		NM_010370.2	NM_010370.2:188	Endogenous	mRNA	67.19	85.01	48.96	56.2	52.48	47.78	24.96	19.91	26.06	1.2	0.302542	Gzma		Gzma	Yes	0.001292	59.6	18.03	41.57	8.593	4.838	8	0.027983
Gzmb		NM_013542.2	NM_013542.2:1020	Endogenous	mRNA	40.67	20.4	29.38	34.59	34.99	20.12	26.15	7.96	19.2	2.26	0.462698	Gzmb		Gzmb	No	0.028191	30.03	13.89	16.13	6.033	2.674	8	0.090132
H2-Aa		NM_010378.2	NM_010378.2:450	Endogenous	mRNA	1437.48	1224.13	1205.86	2823.04	3035.85	1603.16	4626.84	1985.05	2663.34	1439.13	1.41855	H2-Aa		H2-Aa	No	0.286463	1888	2679	-790.3	692	1.142	8	0.386168
H2-Ab1		NM_207105.2	NM_207105.2:164	Endogenous	mRNA	737.31	710.67	650.49	1692.53	1575.79	992.07	1779.65	852.78	589.72	546.4	0.888968	H2-Ab1		H2-Ab1	No	0.728383	1060	942.1	117.7	327.1	0.3597	8	0.754989
H2-DMa		NM_010386.3	NM_010386.3:530	Endogenous	mRNA	297.04	251.63	243.41	328.56	370.06	277.88	527.83	461.03	237.26	428.43	1.40329	H2-DMa		H2-DMa	No	0.0629	294.8	413.6	-118.9	55.06	2.159	8	0.14838
H2-DMb2		NM_010388.4	NM_010388.4:195	Endogenous	mRNA	47.74	78.21	50.36	86.46	61.9	61.61	162.87	58.13	45.26	52.21	1.23668	H2-DMb2		H2-DMb2	No	0.532754	64.38	79.62	-15.24	23.37	0.6519	8	0.601407
H2-Ea-ps		NM_010381.2	NM_010381.2:735	Endogenous	mRNA	8.84	3.4	8.39	12.97	1.35	6.29	10.7	3.98	16.46	1.06	1.17119	H2-Ea-ps		H2-Ea-ps	No	0.742324	6.873	8.05	-1.177	3.457	0.3404	8	0.762695
H2-Eb1		NM_010382.2	NM_010382.2:935	Endogenous	mRNA	187.42	207.42	197.25	412.86	436	236.39	745.38	362.29	226.29	202.06	1.37362	H2-Eb1		H2-Eb1	No	0.390017	279.6	384	-104.4	114.9	0.9088	8	0.478249
H2-K1		NM_001001892.2	NM_001001892.2:1370	Endogenous	mRNA	335.94	411.44	307.76	432.32	524.81	345.78	707.34	655.31	330.52	588.91	1.45167	H2-K1		H2-K1	No	0.051655	393	570.5	-177.5	77.68	2.285	8	0.129396
H2-Ob		NM_010389.3	NM_010389.3:1205	Endogenous	mRNA	51.28	115.61	53.16	73.49	47.1	49.04	77.27	53.35	43.89	40.52	0.827718	H2-Ob		H2-Ob	No	0.479134	64.95	53.76	11.19	15.07	0.7423	8	0.562138
H2-Q10		NM_010391.4	NM_010391.4:890	Endogenous	mRNA	63.65	112.21	55.96	43.23	45.75	42.75	33.29	111.47	37.03	37.33	0.904085	H2-Q10		H2-Q10	No	0.78083	60.59	54.78	5.812	20.19	0.2878	8	0.793535
H60a		NM_010400.2	NM_010400.2:2020	Endogenous	mRNA	19.45	20.4	6.99	19.45	9.42	3.77	4.76	1.59	12.34	1.06	0.372735	H60a		H60a	No	0.088564	13.25	4.938	8.309	4.287	1.938	8	0.178502
Hamp		NM_032541.1	NM_032541.1:202	Endogenous	mRNA	28.29	30.6	25.18	36.75	18.84	11.32	10.7	15.92	10.97	1.06	0.383991	Hamp		Hamp	No	0.017728	25.16	9.663	15.5	5.21	2.975	8	0.072648
Hc		NM_010406.1	NM_010406.1:1065	Endogenous	mRNA	26.52	44.2	11.19	41.07	21.53	21.38	13.08	10.35	17.83	1.2	0.383929	Hc		Hc	No	0.041736	27.65	10.62	17.03	7.033	2.422	8	0.113757
Hcst		NM_011827.3	NM_011827.3:166	Endogenous	mRNA	38.9	40.8	29.38	32.42	37.68	21.38	27.34	31.05	17.83	16.07	0.690242	Hcst		Hcst	No	0.058519	33.43	23.07	10.35	4.695	2.205	8	0.141863
Hfe		NM_010424.4	NM_010424.4:1505	Endogenous	mRNA	277.59	210.82	293.77	257.23	239.53	237.64	427.97	318.5	272.92	316.84	1.32162	Hfe		Hfe	No	0.027632	252.8	334.1	-81.29	30.26	2.687	8	0.089203
Hif1a		NM_010431.1	NM_010431.1:2335	Endogenous	mRNA	512.75	435.25	465.84	544.72	450.8	524.33	342.38	332.83	381.26	340.22	0.71413	Hif1a		Hif1a	Yes	0.000414	488.9	349.2	139.8	24.18	5.781	8	0.026862
Hlx		NM_008250.2	NM_008250.2:1825	Endogenous	mRNA	58.35	122.41	47.56	56.2	59.21	54.07	47.55	42.2	32.91	43.71	0.627338	Hlx		Hlx	No	0.124495	66.3	41.59	24.71	14.4	1.716	8	0.217861
Icam1		NM_010493.2	NM_010493.2:2195	Endogenous	mRNA	259.91	292.43	253.2	324.24	174.94	168.49	653.84	754.05	281.15	968.32	2.70568	Icam1		Icam1	No	0.007492	245.5	664.3	-418.8	117.9	3.552	8	0.05468
Icam2		NM_010494.1	NM_010494.1:375	Endogenous	mRNA	53.04	78.21	46.16	64.85	41.72	36.46	53.5	38.22	39.77	21.39	0.715641	Icam2		Icam2	No	0.149489	53.41	38.22	15.19	9.524	1.595	8	0.245746
Icam4		NM_023892.2	NM_023892.2:540	Endogenous	mRNA	44.2	78.21	37.77	64.85	45.75	31.43	54.69	58.92	54.86	42.64	1.04783	Icam4		Icam4	No	0.804953	50.37	52.78	-2.409	9.438	0.2553	8	0.809648
Icam5		NM_008319.2	NM_008319.2:1867	Endogenous	mRNA	601.16	642.67	484.02	564.18	761.65	501.69	286.5	492.08	434.75	429.49	0.693101	Icam5		Icam5	No	0.019598	592.6	410.7	181.9	62.5	2.91	8	0.076176
Icos		NM_017480.1	NM_017480.1:142	Endogenous	mRNA	44.2	40.8	40.57	60.52	51.14	31.43	36.85	23.09	26.06	1.06	0.486079	Icos		Icos	No	0.018728	44.78	21.77	23.01	7.829	2.939	8	0.074636
Icosl		NM_015790.3	NM_015790.3:349	Endogenous	mRNA	228.09	241.43	211.24	291.82	243.57	193.64	375.66	368.66	231.77	414.62	1.4797	Icosl		Icosl	No	0.013893	235	347.7	-112.7	35.94	3.136	8	0.066439
Ifi204		NM_008329.2	NM_008329.2:1296	Endogenous	mRNA	65.42	88.41	58.75	103.76	111.69	79.21	199.72	184.73	130.29	182.93	2.06314	Ifi204		Ifi204	Yes	0.000511	84.54	174.4	-89.88	16.05	5.599	8	0.026862
Ifi35		NM_027320.4	NM_027320.4:820	Endogenous	mRNA	74.26	88.41	97.92	129.7	83.43	98.08	134.34	128.99	75.43	129.79	1.22914	Ifi35		Ifi35	No	0.176447	95.3	117.1	-21.84	14.73	1.483	8	0.277904
Ifih1		NM_027835.2	NM_027835.2:1997	Endogenous	mRNA	178.58	217.62	155.28	201.03	184.36	140.83	241.33	210.21	168.69	207.37	1.1519	Ifih1		Ifih1	No	0.181681	179.6	206.9	-27.28	18.65	1.463	8	0.281927
Ifit2		NM_008332.2	NM_008332.2:230	Endogenous	mRNA	67.19	71.41	69.95	64.85	92.85	59.1	90.35	125.01	85.03	117.04	1.47207	Ifit2		Ifit2	No	0.008979	70.89	104.4	-33.47	9.762	3.428	8	0.05557
Ifitm1		NM_001112715.1	NM_001112715.1:412	Endogenous	mRNA	88.41	112.21	64.35	71.33	75.36	57.84	126.01	232.5	79.54	166.99	1.93304	Ifitm1		Ifitm1	No	0.029162	78.25	151.3	-73.01	27.53	2.652	8	0.090611
Ifna1		NM_010502.2	NM_010502.2:354	Endogenous	mRNA	79.57	91.81	110.51	95.11	80.74	46.52	46.36	43.79	31.54	57.52	0.533088	Ifna1		Ifna1	No	0.010356	84.04	44.8	39.24	11.78	3.332	8	0.059868
Ifna2		NM_010503.2	NM_010503.2:89	Endogenous	mRNA	21.22	47.61	18.19	30.26	16.15	5.03	14.27	10.35	13.71	5.45	0.474289	Ifna2		Ifna2	No	0.148249	23.08	10.95	12.13	7.582	1.6	8	0.244471
Ifnar1		NM_010508.1	NM_010508.1:1195	Endogenous	mRNA	627.68	605.26	664.48	605.25	644.58	754.43	481.47	572.5	591.09	477.32	0.815949	Ifnar1		Ifnar1	No	0.012004	650.3	530.6	119.7	37.02	3.233	8	0.062521
Ifnar2		NM_001110498.1	NM_001110498.1:725	Endogenous	mRNA	279.36	275.43	253.2	272.36	305.47	232.61	351.89	354.33	271.55	337.03	1.21859	Ifnar2		Ifnar2	No	0.017998	269.7	328.7	-58.96	19.88	2.965	8	0.072648
Ifnb1		NM_010510.1	NM_010510.1:335	Endogenous	mRNA	38.9	34	26.58	23.78	25.57	11.32	19.02	15.92	15.09	1.06	0.47852	Ifnb1		Ifnb1	No	0.042448	26.69	12.77	13.92	5.773	2.411	8	0.114671
Ifng		NM_008337.1	NM_008337.1:95	Endogenous	mRNA	10.61	10.2	23.78	25.94	18.84	22.63	16.64	12.74	9.6	1.06	0.53625	Ifng		Ifng	No	0.081681	18.67	10.01	8.657	4.348	1.991	8	0.171188
Ifngr1		NM_010511.2	NM_010511.2:985	Endogenous	mRNA	799.19	887.49	692.46	916.52	889.49	700.36	1423	1045.47	798.18	1244.64	1.3851	Ifngr1		Ifngr1	No	0.028566	814.3	1128	-313.6	117.6	2.665	8	0.090132
Ifngr2		NM_008338.3	NM_008338.3:797	Endogenous	mRNA	307.65	272.03	331.54	341.53	320.27	301.77	353.08	332.83	198.86	290.27	0.940137	Ifngr2		Ifngr2	No	0.548337	312.5	293.8	18.71	29.85	0.6267	8	0.613729
Igf2r		NM_010515.1	NM_010515.1:2585	Endogenous	mRNA	190.96	187.02	183.26	142.67	178.98	237.64	124.82	134.57	250.97	121.29	0.84556	Igf2r		Igf2r	No	0.350714	186.8	157.9	28.84	29.1	0.991	8	0.447799
Ikbkap		NM_026079.3	NM_026079.3:38	Endogenous	mRNA	850.47	680.07	664.48	639.83	884.11	760.71	328.11	497.66	691.21	378.48	0.634687	Ikbkap		Ikbkap	No	0.010749	746.6	473.9	272.7	82.48	3.307	8	0.06052
Ikbkb		NM_010546.2	NM_010546.2:4280	Endogenous	mRNA	228.09	251.63	309.16	285.33	297.39	277.88	175.94	214.99	370.29	238.19	0.908841	Ikbkb		Ikbkb	No	0.513897	274.9	249.9	25.06	36.69	0.683	8	0.588966
Ikbke		NM_019777.3	NM_019777.3:2495	Endogenous	mRNA	67.19	71.41	48.96	67.01	49.79	60.35	91.54	77.24	91.89	53.27	1.29119	Ikbke		Ikbke	No	0.075313	60.79	78.49	-17.7	8.663	2.043	8	0.166922
Ikbkg		NM_178590.2	NM_178590.2:525	Endogenous	mRNA	185.65	139.41	142.69	127.53	172.25	157.17	114.13	164.82	181.03	121.29	0.942906	Ikbkg		Ikbkg	No	0.620077	154.1	145.3	8.799	17.07	0.5156	8	0.671176
Ikzf1		NM_001025597.1	NM_001025597.1:4420	Endogenous	mRNA	148.52	176.82	107.72	101.59	137.26	101.85	105.8	118.64	65.83	91.53	0.740152	Ikzf1		Ikzf1	No	0.099539	129	95.45	33.51	17.99	1.863	8	0.188355
Ikzf2		NM_011770.4	NM_011770.4:7230	Endogenous	mRNA	76.03	95.21	78.34	69.17	71.32	80.47	79.65	74.05	100.12	76.65	1.05348	Ikzf2		Ikzf2	No	0.546491	78.42	82.62	-4.194	6.661	0.6296	8	0.613696
Ikzf3		NM_011771.1	NM_011771.1:675	Endogenous	mRNA	33.59	37.4	11.19	32.42	18.84	17.6	21.4	18.31	13.71	1.06	0.541049	Ikzf3		Ikzf3	No	0.112432	25.17	13.62	11.55	6.48	1.783	8	0.203631
Ikzf4		NM_011772.2	NM_011772.2:2057	Endogenous	mRNA	113.16	112.21	79.74	138.34	114.38	93.05	71.33	140.14	117.94	90.47	0.967644	Ikzf4		Ikzf4	No	0.829417	108.5	105	3.51	15.77	0.2226	8	0.824792
Il10		NM_010548.1	NM_010548.1:985	Endogenous	mRNA	17.68	40.8	32.17	41.07	25.57	26.4	47.55	27.07	28.8	7.57	0.906337	Il10		Il10	No	0.729083	30.62	27.75	2.868	7.994	0.3587	8	0.754989
Il10ra		NM_008348.2	NM_008348.2:75	Endogenous	mRNA	537.51	527.06	335.74	540.4	531.54	404.88	1105.59	1127.49	537.61	1240.39	2.09119	Il10ra		Il10ra	Yes	0.004247	479.5	1003	-523.2	132.5	3.948	8	0.047306
Il10rb		NM_008349.5	NM_008349.5:465	Endogenous	mRNA	265.22	265.23	198.65	289.65	226.07	192.38	380.42	336.81	181.03	305.15	1.25599	Il10rb		Il10rb	No	0.158872	239.5	300.9	-61.32	39.47	1.554	8	0.257152
Il11ra1		NM_010549.3	NM_010549.3:22	Endogenous	mRNA	113.16	221.02	139.89	168.6	160.14	99.33	64.2	72.46	80.92	60.71	0.462716	Il11ra1		Il11ra1	No	0.007163	150.4	69.57	80.78	22.55	3.582	8	0.05468
Il12a		NM_008351.1	NM_008351.1:355	Endogenous	mRNA	33.59	51.01	19.58	45.39	34.99	23.89	16.64	19.11	21.94	7.57	0.469609	Il12a		Il12a	No	0.023898	34.74	16.32	18.43	6.627	2.781	8	0.08391
Il12b		NM_008352.1	NM_008352.1:1045	Endogenous	mRNA	33.59	88.41	25.18	64.85	43.06	33.95	40.42	34.24	35.66	11.82	0.633857	Il12b		Il12b	No	0.21882	48.17	30.54	17.64	13.22	1.334	8	0.324254
Il12rb1		NM_008353.2	NM_008353.2:1757	Endogenous	mRNA	10.61	27.2	16.79	25.94	14.8	15.09	9.51	7.96	13.71	1.06	0.437924	Il12rb1		Il12rb1	No	0.031735	18.41	8.06	10.35	3.983	2.598	8	0.093789
Il12rb2		NM_008354.3	NM_008354.3:1395	Endogenous	mRNA	12.38	27.2	9.79	23.78	10.77	20.12	23.78	13.54	13.71	4.38	0.798875	Il12rb2		Il12rb2	No	0.496221	17.34	13.85	3.488	4.893	0.7128	8	0.56995
Il13		NM_008355.2	NM_008355.2:425	Endogenous	mRNA	21.22	81.61	36.37	45.39	29.6	30.18	22.59	15.13	26.06	6.51	0.431456	Il13		Il13	No	0.079525	40.73	17.57	23.16	11.53	2.008	8	0.16981
Il13ra1		NM_133990.4	NM_133990.4:845	Endogenous	mRNA	346.55	265.23	278.38	350.18	356.6	262.79	330.49	255.6	240	320.03	0.924425	Il13ra1		Il13ra1	No	0.447733	310	286.5	23.43	29.34	0.7983	8	0.532873
Il15		NM_008357.2	NM_008357.2:854	Endogenous	mRNA	33.59	27.2	39.17	25.94	29.6	18.86	19.02	23.89	16.46	5.45	0.557639	Il15		Il15	No	0.025496	29.06	16.21	12.86	4.694	2.739	8	0.088821
Il15ra		NM_008358.2	NM_008358.2:800	Endogenous	mRNA	68.96	64.61	60.15	67.01	64.59	106.88	63.01	82.81	63.09	37.33	0.854604	Il15ra		Il15ra	No	0.389465	72.03	61.56	10.47	11.51	0.9099	8	0.478249
Il16		NM_010551.3	NM_010551.3:3095	Endogenous	mRNA	528.67	370.64	574.95	503.65	475.02	638.75	414.89	464.21	475.89	334.91	0.819894	Il16		Il16	No	0.118189	515.3	422.5	92.8	53.02	1.75	8	0.211473
Il17a		NM_010552.3	NM_010552.3:205	Endogenous	mRNA	21.22	61.21	27.98	28.1	26.91	18.86	20.21	14.33	19.2	1.06	0.44606	Il17a		Il17a	No	0.083466	30.71	13.7	17.01	8.607	1.977	8	0.172631
Il17b		NM_019508.1	NM_019508.1:346	Endogenous	mRNA	15.91	17	13.99	17.29	8.07	7.54	11.89	3.98	12.34	1.06	0.550188	Il17b		Il17b	No	0.096497	13.3	7.318	5.983	3.178	1.883	8	0.186625
Il17f		NM_145856.2	NM_145856.2:625	Endogenous	mRNA	26.52	30.6	23.78	23.78	21.53	23.89	13.08	6.37	16.46	10.76	0.466389	Il17f		Il17f	Yes	0.000433	25.02	11.67	13.35	2.325	5.742	8	0.026862
Il17ra		NM_008359.1	NM_008359.1:312	Endogenous	mRNA	167.97	176.82	197.25	153.47	166.86	142.08	406.57	422.81	215.32	389.11	2.14119	Il17ra		Il17ra	Yes	0.00126	167.4	358.5	-191	39.33	4.857	8	0.027983
Il17rb		NM_019583.3	NM_019583.3:285	Endogenous	mRNA	35.36	54.41	36.37	58.36	56.52	32.69	26.15	23.09	69.94	22.45	0.776168	Il17rb		Il17rb	No	0.37955	45.62	35.41	10.21	10.98	0.9301	8	0.474257
Il17re		NM_001034029.1	NM_001034029.1:130	Endogenous	mRNA	47.74	40.8	34.97	36.75	39.02	46.52	21.4	23.09	34.29	1.06	0.487225	Il17re		Il17re	No	0.008598	40.97	19.96	21.01	6.075	3.458	8	0.05557
Il18		NM_008360.1	NM_008360.1:270	Endogenous	mRNA	410.2	499.85	489.62	456.1	415.81	520.55	441.05	663.27	846.18	487.95	1.30999	Il18		Il18	No	0.096184	465.4	609.6	-144.3	76.53	1.885	8	0.186625
Il18r1		NM_001161842.1	NM_001161842.1:620	Endogenous	mRNA	42.43	54.41	39.17	64.85	39.02	30.18	30.91	27.87	21.94	6.51	0.484503	Il18r1		Il18r1	No	0.016521	45.01	21.81	23.2	7.679	3.022	8	0.072648
Il18rap		NM_010553.2	NM_010553.2:2055	Endogenous	mRNA	37.13	40.8	23.78	25.94	30.95	25.15	29.72	43	23.31	15.01	0.906449	Il18rap		Il18rap	No	0.638997	30.63	27.76	2.865	5.877	0.4875	8	0.687412
Il19		NM_001009940.1	NM_001009940.1:464	Endogenous	mRNA	33.59	44.2	25.18	28.1	24.22	18.86	16.64	8.76	9.6	3.32	0.33006	Il19		Il19	Yes	0.004692	29.03	9.58	19.45	5.015	3.877	8	0.048141
Il1a		NM_010554.4	NM_010554.4:225	Endogenous	mRNA	1329.63	1343.14	1064.57	1649.3	1106.15	822.32	2642.72	1390.25	1156.13	2225.58	1.52042	Il1a		Il1a	No	0.076427	1219	1854	-634.5	312	2.034	8	0.167519
Il1b		NM_008361.3	NM_008361.3:1120	Endogenous	mRNA	668.35	1196.93	558.17	711.16	745.51	421.22	2544.05	3010.61	1690.99	1705.89	3.12166	Il1b		Il1b	Yes	0.000786	716.9	2238	-1521	290.4	5.238	8	0.027553
Il1r1		NM_001123382.1	NM_001123382.1:820	Endogenous	mRNA	100.78	98.61	113.31	112.4	95.54	140.83	51.12	86.79	97.37	51.15	0.649531	Il1r1		Il1r1	No	0.016323	110.2	71.61	38.64	12.75	3.029	8	0.072648
Il1r2		NM_010555.4	NM_010555.4:1077	Endogenous	mRNA	167.97	591.66	183.26	207.51	197.81	106.88	411.33	811.38	150.86	415.68	1.84447	Il1r2		Il1r2	No	0.181138	242.5	447.3	-204.8	139.8	1.465	8	0.281927
Il1rap		NM_134103.2	NM_134103.2:945	Endogenous	mRNA	429.65	435.25	477.03	341.53	422.54	568.33	305.52	396.53	691.21	338.1	0.971099	Il1rap		Il1rap	No	0.875137	445.7	432.8	12.88	79.4	0.1622	8	0.860496
Il1rl1		NM_001025602.2	NM_001025602.2:815	Endogenous	mRNA	58.35	102.01	44.77	88.63	52.48	41.49	51.12	40.61	39.77	39.46	0.661388	Il1rl1		Il1rl1	No	0.127736	64.62	42.74	21.88	12.88	1.699	8	0.220658
Il1rl2		NM_133193.3	NM_133193.3:860	Endogenous	mRNA	61.88	91.81	40.57	103.76	49.79	52.81	82.03	68.48	31.54	38.39	0.825371	Il1rl2		Il1rl2	No	0.487459	66.77	55.11	11.66	16.02	0.7279	8	0.563577
Il1rn		NM_031167.5	NM_031167.5:224	Endogenous	mRNA	28.29	71.41	37.77	41.07	37.68	28.92	108.18	132.18	42.51	57.52	2.08283	Il1rn		Il1rn	No	0.043837	40.86	85.1	-44.24	18.51	2.39	8	0.115881
Il2		NM_008366.2	NM_008366.2:485	Endogenous	mRNA	31.83	27.2	33.57	45.39	26.91	20.12	23.78	16.72	23.31	2.26	0.535645	Il2		Il2	No	0.041115	30.84	16.52	14.32	5.889	2.431	8	0.112649
Il20		NM_021380.1	NM_021380.1:375	Endogenous	mRNA	22.99	40.8	15.39	21.62	10.77	16.35	16.64	6.37	31.54	1.06	0.652087	Il20		Il20	No	0.35451	21.32	13.9	7.418	7.548	0.9828	8	0.449373
Il21		NM_021782.2	NM_021782.2:1762	Endogenous	mRNA	42.43	54.41	33.57	38.91	28.26	22.63	28.53	14.33	19.2	13.95	0.517756	Il21		Il21	No	0.023287	36.7	19	17.7	6.327	2.798	8	0.08391
Il21r		NM_021887.1	NM_021887.1:619	Endogenous	mRNA	95.48	74.81	69.95	101.59	113.04	76.7	84.41	100.33	39.77	74.53	0.84384	Il21r		Il21r	No	0.333156	88.6	74.76	13.84	13.43	1.03	8	0.433804
Il22		NM_016971.1	NM_016971.1:477	Endogenous	mRNA	44.2	40.8	40.57	38.91	29.6	52.81	14.27	14.33	26.06	5.45	0.365203	Il22		Il22	Yes	0.000901	41.15	15.03	26.12	5.096	5.126	8	0.027983
Il22ra2		NM_178258.5	NM_178258.5:20	Endogenous	mRNA	21.22	51.01	22.38	32.42	18.84	18.86	21.4	11.94	27.43	1.06	0.563012	Il22ra2		Il22ra2	No	0.166111	27.46	15.46	12	7.874	1.524	8	0.267226
Il23a		NM_031252.1	NM_031252.1:360	Endogenous	mRNA	26.52	27.2	37.77	19.45	25.57	27.66	20.21	21.5	10.97	1.06	0.491015	Il23a		Il23a	No	0.020125	27.36	13.44	13.93	4.815	2.892	8	0.076716
Il23r		NM_144548.1	NM_144548.1:690	Endogenous	mRNA	40.67	74.81	36.37	41.07	21.53	10.06	19.02	14.33	21.94	1.2	0.377422	Il23r		Il23r	No	0.083928	37.42	14.12	23.3	11.81	1.973	8	0.172631
Il25		NM_080729.2	NM_080729.2:649	Endogenous	mRNA	28.29	34	43.37	47.56	24.22	31.43	14.27	13.54	24.69	2.26	0.393259	Il25		Il25	No	0.006808	34.81	13.69	21.12	5.839	3.617	8	0.05468
Il27		NM_145636.1	NM_145636.1:175	Endogenous	mRNA	33.59	57.81	26.58	41.07	21.53	20.12	23.78	19.91	21.94	2.26	0.507399	Il27		Il27	No	0.081601	33.45	16.97	16.48	8.274	1.991	8	0.171188
Il27ra		NM_016671.3	NM_016671.3:2320	Endogenous	mRNA	28.29	47.61	33.57	51.88	32.3	36.46	24.96	18.31	23.31	20.33	0.566533	Il27ra		Il27ra	No	0.009392	38.35	21.73	16.62	4.893	3.398	8	0.055713
Il28a		NM_001024673.2	NM_001024673.2:72	Endogenous	mRNA	24.75	44.2	23.78	28.1	13.46	21.38	16.64	9.55	8.23	10.76	0.435344	Il28a		Il28a	No	0.026749	25.95	11.3	14.65	5.41	2.708	8	0.08906
Il2ra		NM_008367.2	NM_008367.2:325	Endogenous	mRNA	15.91	34	18.19	28.1	18.84	12.57	26.15	25.48	31.54	10.76	1.10411	Il2ra		Il2ra	No	0.694215	21.27	23.48	-2.214	5.431	0.4077	8	0.728925
Il2rb		NM_008368.3	NM_008368.3:2365	Endogenous	mRNA	51.28	37.4	32.17	60.52	53.83	57.84	64.2	31.85	37.03	32.02	0.845106	Il2rb		Il2rb	No	0.397466	48.84	41.28	7.565	8.463	0.8939	8	0.484043
Il2rg		NM_013563.3	NM_013563.3:1226	Endogenous	mRNA	22.99	61.21	32.17	38.91	28.26	22.63	68.95	43	30.17	17.14	1.1587	Il2rg		Il2rg	No	0.646584	34.36	39.82	-5.453	11.45	0.4763	8	0.692076
Il3		NM_010556.4	NM_010556.4:155	Endogenous	mRNA	7.07	6.8	12.59	21.62	8.07	16.35	5.94	4.78	8.23	1.06	0.414	Il3		Il3	No	0.06234	12.08	5.003	7.081	3.271	2.165	8	0.14772
Il33		NM_133775.1	NM_133775.1:1011	Endogenous	mRNA	88.41	98.61	88.13	79.98	78.05	84.24	160.49	183.93	353.83	159.55	2.48676	Il33		Il33	No	0.008727	86.24	214.5	-128.2	37.19	3.448	8	0.05557
Il4		NM_021283.1	NM_021283.1:345	Endogenous	mRNA	10.61	30.6	22.38	23.78	10.77	8.8	15.45	11.15	17.83	1.06	0.638068	Il4		Il4	No	0.269413	17.82	11.37	6.451	5.436	1.187	8	0.368621
Il4ra		NM_001008700.3	NM_001008700.3:670	Endogenous	mRNA	314.73	360.44	306.36	341.53	308.16	310.57	615.8	573.3	357.95	612.29	1.66805	Il4ra		Il4ra	Yes	0.002484	323.6	539.8	-216.2	49.84	4.338	8	0.038886
Il5		NM_010558.1	NM_010558.1:177	Endogenous	mRNA	1.77	20.4	13.99	6.48	2.69	11.32	14.27	6.37	6.86	1.06	0.756222	Il5		Il5	No	0.602449	9.442	7.14	2.302	4.245	0.5422	8	0.655788
Il6		NM_031168.1	NM_031168.1:40	Endogenous	mRNA	74.26	119.01	92.33	73.49	76.7	52.81	101.05	77.24	82.29	59.65	0.983105	Il6		Il6	No	0.919692	81.43	80.06	1.376	13.22	0.104	8	0.899264
Il6ra		NM_010559.2	NM_010559.2:2825	Endogenous	mRNA	323.57	319.63	243.41	309.11	304.12	184.83	398.25	356.72	205.72	335.97	1.15452	Il6ra		Il6ra	No	0.345744	280.8	324.2	-43.39	43.31	1.002	8	0.444692
Il6st		NM_010560.2	NM_010560.2:2325	Endogenous	mRNA	413.74	387.64	355.32	458.26	437.35	294.23	318.6	311.33	244.12	270.08	0.731373	Il6st		Il6st	No	0.013892	391.1	286	105.1	33.5	3.136	8	0.066439
Il7		NM_008371.2	NM_008371.2:1055	Endogenous	mRNA	35.36	108.81	37.77	47.56	34.99	26.4	20.21	15.92	24.69	3.32	0.330744	Il7		Il7	No	0.07552	48.48	16.04	32.45	15.9	2.041	8	0.166922
Il7r		NM_008372.3	NM_008372.3:1020	Endogenous	mRNA	88.41	112.21	48.96	105.92	80.74	65.38	67.76	61.31	52.11	21.39	0.605747	Il7r		Il7r	No	0.055132	83.6	50.64	32.96	14.69	2.243	8	0.136802
Il9		NM_008373.1	NM_008373.1:39	Endogenous	mRNA	26.52	61.21	34.97	51.88	29.6	27.66	21.4	16.72	26.06	3.32	0.436724	Il9		Il9	No	0.031167	38.64	16.88	21.77	8.342	2.609	8	0.093738
Ilf3		NM_010561.2	NM_010561.2:1902	Endogenous	mRNA	244	170.02	236.42	140.5	180.32	218.78	184.27	312.93	341.49	231.82	1.34934	Ilf3		Ilf3	No	0.086576	198.3	267.6	-69.29	35.48	1.953	8	0.175843
Irak1		NM_008363.2	NM_008363.2:951	Endogenous	mRNA	348.32	319.63	367.91	319.92	374.1	447.63	237.76	387.77	385.38	300.9	0.903654	Irak1		Irak1	No	0.378437	362.9	328	34.97	37.5	0.9323	8	0.473992
Irak2		NM_001113553.1	NM_001113553.1:485	Endogenous	mRNA	358.93	404.64	390.3	443.13	321.62	328.18	606.29	576.48	388.12	571.91	1.43057	Irak2		Irak2	No	0.008102	374.5	535.7	-161.2	46.09	3.498	8	0.05557
Irak3		NM_028679.3	NM_028679.3:921	Endogenous	mRNA	68.96	102.01	54.56	86.46	53.83	47.78	82.03	93.16	100.12	58.59	1.21095	Irak3		Irak3	No	0.297903	68.93	83.48	-14.54	13.06	1.113	8	0.397746
Irak4		NM_029926.5	NM_029926.5:250	Endogenous	mRNA	122	115.61	86.73	105.92	94.2	82.99	140.28	156.86	93.26	164.86	1.37113	Irak4		Irak4	No	0.036892	101.2	138.8	-37.57	15.02	2.501	8	0.103782
Irf1		NM_008390.1	NM_008390.1:365	Endogenous	mRNA	289.97	323.03	324.55	425.83	335.07	282.91	683.57	851.19	415.55	982.14	2.22003	Irf1		Irf1	Yes	0.003814	330.2	733.1	-402.9	100.1	4.025	8	0.044589
Irf3		NM_016849.3	NM_016849.3:1527	Endogenous	mRNA	95.48	81.61	97.92	108.08	82.09	93.05	63.01	44.59	69.94	32.02	0.563101	Irf3		Irf3	Yes	0.001436	93.04	52.39	40.65	8.549	4.755	8	0.027983
Irf4		NM_013674.1	NM_013674.1:1878	Endogenous	mRNA	22.99	37.4	29.38	47.56	29.6	21.38	28.53	25.48	15.09	4.38	0.585311	Irf4		Irf4	No	0.08401	31.39	18.37	13.02	6.598	1.973	8	0.172631
Irf5		NM_012057.3	NM_012057.3:1826	Endogenous	mRNA	387.22	336.64	272.79	402.06	341.8	240.16	562.31	534.28	205.72	517.7	1.37833	Irf5		Irf5	No	0.127936	330.1	455	-124.9	73.55	1.698	8	0.220658
Irf7		NM_016850.2	NM_016850.2:705	Endogenous	mRNA	42.43	81.61	36.37	73.49	44.41	36.46	82.03	130.58	41.14	64.96	1.51878	Irf7		Irf7	No	0.170495	52.46	79.68	-27.22	18.07	1.506	8	0.273442
Irf8		NM_008320.3	NM_008320.3:2274	Endogenous	mRNA	286.44	272.03	283.98	261.55	265.1	233.87	286.5	263.56	146.74	288.14	0.92167	Irf8		Irf8	No	0.481064	267.2	246.2	20.93	28.32	0.7389	8	0.562138
Irgm1		NM_008326.1	NM_008326.1:27	Endogenous	mRNA	173.28	255.03	179.06	214	250.3	189.86	301.96	334.42	294.86	343.41	1.5156	Irgm1		Irgm1	Yes	0.000744	210.3	318.7	-108.4	20.52	5.283	8	0.027553
Itga2b		NM_010575.2	NM_010575.2:461	Endogenous	mRNA	33.59	20.4	25.18	38.91	36.33	18.86	48.74	28.66	31.54	6.51	0.999452	Itga2b		Itga2b	No	0.998492	28.88	28.86	0.01583	8.121	0.00195	8	0.96025
Itga4		NM_010576.3	NM_010576.3:6600	Endogenous	mRNA	129.07	146.22	79.74	129.7	125.15	123.22	181.89	129.79	85.03	60.71	0.93593	Itga4		Itga4	No	0.752342	122.2	114.4	7.828	23.97	0.3266	8	0.76998
Itga5		NM_010577.3	NM_010577.3:2446	Endogenous	mRNA	99.01	102.01	82.54	86.46	96.89	84.24	122.45	111.47	111.09	112.79	1.24594	Itga5		Itga5	Yes	0.001508	91.86	114.5	-22.59	4.79	4.717	8	0.028339
Itga6		NM_008397.3	NM_008397.3:910	Endogenous	mRNA	590.55	516.85	552.57	574.98	588.06	528.1	596.78	626.65	510.18	629.3	1.05767	Itga6		Itga6	No	0.269783	558.5	590.7	-32.21	27.17	1.186	8	0.368621
Itgal		NM_008400.2	NM_008400.2:950	Endogenous	mRNA	84.87	95.21	72.74	69.17	115.73	64.13	196.15	152.88	63.09	67.09	1.43233	Itgal		Itgal	No	0.228892	83.64	119.8	-36.16	27.76	1.303	8	0.334677
Itgam		NM_001082960.1	NM_001082960.1:3025	Endogenous	mRNA	663.04	595.06	531.59	626.86	658.04	516.78	1275.59	990.53	460.8	1061.85	1.58245	Itgam		Itgam	No	0.038054	598.6	947.2	-348.6	140.5	2.481	8	0.106479
Itgax		NM_021334.2	NM_021334.2:3773	Endogenous	mRNA	72.49	125.81	54.56	79.98	64.59	51.55	159.3	102.72	85.03	96.85	1.48303	Itgax		Itgax	No	0.09429	74.83	111	-36.15	19.05	1.898	8	0.183921
Itgb1		NM_010578.1	NM_010578.1:1855	Endogenous	mRNA	1129.83	1054.11	1096.75	1158.61	1110.18	1161.82	1213.77	914.09	1127.33	908.81	0.930669	Itgb1		Itgb1	No	0.2617	1119	1041	77.55	64.22	1.208	8	0.363039
Itgb2		NM_008404.4	NM_008404.4:2542	Endogenous	mRNA	404.9	537.26	296.57	458.26	485.79	347.04	766.78	640.98	229.03	542.15	1.29195	Itgb2		Itgb2	No	0.260637	421.6	544.7	-123.1	101.7	1.21	8	0.36272
Itln1		NM_010584.3	NM_010584.3:853	Endogenous	mRNA	26.52	37.4	15.39	30.26	18.84	23.89	27.34	11.15	13.71	1.06	0.524557	Itln1		Itln1	No	0.074634	25.38	13.32	12.07	5.89	2.049	8	0.166361
Jak1		NM_146145.2	NM_146145.2:4080	Endogenous	mRNA	687.8	761.68	695.26	654.96	606.9	570.85	848.81	695.12	666.52	890.74	1.16954	Jak1		Jak1	No	0.079402	662.9	775.3	-112.4	55.94	2.009	8	0.16981
Jak2		NM_001048177.1	NM_001048177.1:730	Endogenous	mRNA	799.19	652.87	705.05	648.48	853.16	817.29	429.16	650.53	905.15	586.78	0.861795	Jak2		Jak2	No	0.287091	746	642.9	103.1	90.4	1.14	8	0.386168
Jak3		NM_010589.5	NM_010589.5:145	Endogenous	mRNA	136.15	163.22	104.92	142.67	164.17	90.53	85.59	86.79	50.74	62.84	0.535065	Jak3		Jak3	No	0.006357	133.6	71.49	62.12	16.95	3.665	8	0.05468
Kir3dl1		NM_177749.3	NM_177749.3:942	Endogenous	mRNA	10.61	27.2	8.39	8.65	5.38	6.29	7.13	7.17	8.23	1.06	0.531945	Kir3dl1		Kir3dl1	No	0.265446	11.09	5.898	5.189	4.334	1.197	8	0.366503
Kir3dl2		NM_177748.2	NM_177748.2:1519	Endogenous	mRNA	38.9	44.2	41.97	47.56	28.26	22.63	21.4	16.72	19.2	13.95	0.478279	Kir3dl2		Kir3dl2	No	0.005316	37.25	17.82	19.44	5.129	3.789	8	0.051786
Kit		NM_001122733.1	NM_001122733.1:4275	Endogenous	mRNA	76.03	54.41	88.13	60.52	44.41	57.84	77.27	95.55	134.4	62.84	1.45563	Kit		Kit	No	0.083707	63.56	92.52	-28.96	14.66	1.975	8	0.172631
Klra1		NM_016659.3	NM_016659.3:105	Endogenous	mRNA	22.99	40.8	27.98	30.26	12.11	23.89	15.45	14.33	9.6	1.06	0.383851	Klra1		Klra1	No	0.018021	26.34	10.11	16.23	5.474	2.965	8	0.072648
Klra21		NM_053151.1	NM_053151.1:41	Endogenous	mRNA	8.84	30.6	5.6	19.45	4.04	7.54	8.32	7.17	8.23	1.06	0.488629	Klra21		Klra21	No	0.26776	12.68	6.195	6.483	5.443	1.191	8	0.367769
Klra4		NM_010649.3	NM_010649.3:169	Endogenous	mRNA	15.91	6.8	11.19	8.65	9.42	13.83	10.7	1.59	5.49	1.06	0.429483	Klra4		Klra4	No	0.035214	10.97	4.71	6.257	2.472	2.531	8	0.101781
Klra5		NM_008463.2	NM_008463.2:174	Endogenous	mRNA	15.91	44.2	16.79	12.97	14.8	16.35	9.51	8.76	16.46	1.06	0.443604	Klra5		Klra5	No	0.124516	20.17	8.948	11.22	6.54	1.716	8	0.217861
Klra6		NM_008464.2	NM_008464.2:880	Endogenous	mRNA	26.52	30.6	19.58	30.26	16.15	27.66	19.02	16.72	17.83	1.06	0.54351	Klra6		Klra6	No	0.034478	25.13	13.66	11.47	4.508	2.544	8	0.100206
Klra7		NM_001110323.1	NM_001110323.1:250	Endogenous	mRNA	35.36	44.2	32.17	28.1	14.8	21.38	13.08	18.31	2.74	3.32	0.319158	Klra7		Klra7	No	0.011332	29.34	9.363	19.97	6.105	3.271	8	0.060827
Klra8		NM_010650.3	NM_010650.3:842	Endogenous	mRNA	49.51	105.41	71.34	58.36	48.44	54.07	27.34	27.07	24.69	6.51	0.33171	Klra8		Klra8	No	0.006304	64.52	21.4	43.12	11.75	3.671	8	0.05468
Klrb1		NM_001099918.1	NM_001099918.1:327	Endogenous	mRNA	15.91	20.4	11.19	6.48	5.38	17.6	17.83	3.98	10.97	1.06	0.659563	Klrb1		Klrb1	No	0.340855	12.83	8.46	4.367	4.312	1.013	8	0.439477
Klrc1		NM_001136068.1	NM_001136068.1:68	Endogenous	mRNA	42.43	54.41	40.57	51.88	53.83	30.18	32.1	16.72	13.71	7.57	0.384742	Klrc1		Klrc1	Yes	0.002336	45.55	17.53	28.03	6.393	4.384	8	0.038886
Klrc2		NM_001098669.1	NM_001098669.1:250	Endogenous	mRNA	31.83	74.81	22.38	36.75	32.3	20.12	30.91	16.72	30.17	1.06	0.542142	Klrc2		Klrc2	No	0.187788	36.37	19.72	16.65	11.56	1.44	8	0.287821
Klrc3		NM_021378.1	NM_021378.1:242	Endogenous	mRNA	15.91	23.8	6.99	2.16	9.42	6.29	1.19	7.17	5.49	1.06	0.346368	Klrc3		Klrc3	No	0.13069	10.76	3.728	7.034	4.177	1.684	8	0.223213
Klrd1		NM_010654.2	NM_010654.2:434	Endogenous	mRNA	90.17	119.01	92.33	162.12	152.06	108.13	117.69	54.94	108.34	22.45	0.628789	Klrd1		Klrd1	No	0.094303	120.6	75.86	44.78	23.6	1.898	8	0.183921
Klrk1		NM_001083322.1	NM_001083322.1:144	Endogenous	mRNA	35.36	81.61	33.57	56.2	44.41	25.15	52.31	23.09	37.03	4.38	0.634148	Klrk1		Klrk1	No	0.236385	46.05	29.2	16.85	13.16	1.28	8	0.342563
Lair1		NM_001113474.1	NM_001113474.1:1865	Endogenous	mRNA	818.64	676.67	548.37	728.46	728.01	492.89	952.24	766.79	497.83	837.6	1.14742	Lair1		Lair1	No	0.348875	665.5	763.6	-98.11	98.6	0.995	8	0.446535
Lck		NM_010693.2	NM_010693.2:1180	Endogenous	mRNA	38.9	34	40.57	43.23	45.75	40.24	39.23	23.89	28.8	7.57	0.61492	Lck		Lck	No	0.023845	40.45	24.87	15.58	5.598	2.782	8	0.08391
Lcp2		NM_010696.3	NM_010696.3:2605	Endogenous	mRNA	231.62	445.45	172.07	261.55	143.99	212.5	133.15	106.7	193.37	134.04	0.579949	Lcp2		Lcp2	No	0.106451	244.5	141.8	102.7	56.47	1.819	8	0.195799
Lef1		NM_010703.3	NM_010703.3:1337	Endogenous	mRNA	63.65	105.41	78.34	79.98	59.21	71.67	33.29	36.63	42.51	24.58	0.448468	Lef1		Lef1	Yes	0.001436	76.38	34.25	42.12	8.859	4.755	8	0.027983
Lif		NM_008501.2	NM_008501.2:3435	Endogenous	mRNA	31.83	57.81	33.57	45.39	22.88	16.35	40.42	25.48	28.8	33.08	0.922244	Lif		Lif	No	0.747988	34.64	31.95	2.693	8.098	0.3326	8	0.767016
Lilra5		NM_001081239.2	NM_001081239.2:994	Endogenous	mRNA	116.7	166.62	130.1	112.4	117.07	105.62	124.82	91.57	64.46	92.59	0.748367	Lilra5		Lilra5	No	0.067951	124.8	93.36	31.39	14.88	2.109	8	0.156094
Lilra6		NM_011090.2	NM_011090.2:424	Endogenous	mRNA	8.84	30.6	16.79	8.65	10.77	10.06	13.08	24.68	12.34	1.06	0.895345	Lilra6		Lilra6	No	0.802716	14.29	12.79	1.495	5.788	0.2583	8	0.809648
Lilrb3		NM_011095.2	NM_011095.2:2040	Endogenous	mRNA	56.58	105.41	29.38	23.78	48.44	32.69	110.56	124.21	35.66	59.65	1.67112	Lilrb3		Lilrb3	No	0.179979	49.38	82.52	-33.14	22.56	1.469	8	0.281927
Lilrb4		NM_013532.2	NM_013532.2:1262	Endogenous	mRNA	164.44	292.43	131.5	164.28	246.26	88.02	842.87	970.63	309.95	814.22	4.05408	Lilrb4		Lilrb4	Yes	0.001846	181.2	734.4	-553.3	121.3	4.562	8	0.03348
Litaf		NM_019980.1	NM_019980.1:1100	Endogenous	mRNA	166.2	261.83	145.49	194.54	158.79	148.37	419.65	476.16	311.32	376.36	2.20907	Litaf		Litaf	Yes	0.000292	179.2	395.9	-216.7	35.56	6.093	8	0.025568
Lta		NM_010735.1	NM_010735.1:1115	Endogenous	mRNA	37.13	78.21	32.17	54.04	36.33	25.15	20.21	23.09	39.77	13.95	0.553283	Lta		Lta	No	0.107179	43.84	24.26	19.58	10.79	1.814	8	0.196452
Ltb		NM_008518.2	NM_008518.2:163	Endogenous	mRNA	40.67	64.61	47.56	41.07	40.37	35.21	42.8	27.07	12.34	12.89	0.529333	Ltb		Ltb	No	0.026478	44.92	23.78	21.14	7.788	2.714	8	0.08906
Ltb4r1		NM_008519.2	NM_008519.2:125	Endogenous	mRNA	47.74	74.81	29.38	58.36	43.06	45.27	39.23	46.98	42.51	10.76	0.700623	Ltb4r1		Ltb4r1	No	0.18159	49.77	34.87	14.9	10.18	1.463	8	0.281927
Ltb4r2		NM_020490.2	NM_020490.2:788	Endogenous	mRNA	42.43	34	26.58	28.1	24.22	25.15	19.02	18.31	23.31	1.2	0.513963	Ltb4r2		Ltb4r2	No	0.023679	30.08	15.46	14.62	5.246	2.787	8	0.08391
Ltbr		NM_010736.3	NM_010736.3:1962	Endogenous	mRNA	79.57	139.41	103.52	166.44	100.93	76.7	128.39	94.75	67.2	121.29	0.926302	Ltbr		Ltbr	No	0.707841	111.1	102.9	8.187	21.08	0.3884	8	0.738809
Ltf		NM_008522.3	NM_008522.3:2545	Endogenous	mRNA	42.43	146.22	30.78	32.42	26.91	31.43	33.29	34.24	30.17	25.64	0.596441	Ltf		Ltf	No	0.406748	51.7	30.84	20.86	23.83	0.8756	8	0.491885
Ly86		NM_010745.2	NM_010745.2:725	Endogenous	mRNA	1916.64	1774.99	1750.04	1789.8	2040.05	1496.28	2976.78	1761.3	1952.93	2071.48	1.22065	Ly86		Ly86	No	0.127209	1795	2191	-396	232.7	1.702	8	0.220658
Ly96		NM_016923.1	NM_016923.1:368	Endogenous	mRNA	125.54	132.61	97.92	125.37	126.49	99.33	112.94	89.98	86.4	95.78	0.816743	Ly96		Ly96	No	0.043596	117.9	96.28	21.6	9.024	2.394	8	0.115865
Maf		NM_001025577.2	NM_001025577.2:43	Endogenous	mRNA	213.94	159.82	127.3	248.58	215.31	138.31	137.9	146.51	106.97	145.73	0.730259	Maf		Maf	No	0.09281	183.9	134.3	49.6	25.99	1.908	8	0.183921
Map4k1		NM_008279.2	NM_008279.2:1758	Endogenous	mRNA	30.06	51.01	32.17	30.26	39.02	26.4	24.96	19.91	21.94	7.57	0.534032	Map4k1		Map4k1	No	0.018091	34.82	18.6	16.23	5.478	2.962	8	0.072648
Map4k2		NM_009006.2	NM_009006.2:666	Endogenous	mRNA	415.51	527.06	272.79	348.02	437.35	309.31	154.55	246.84	204.34	191.43	0.517627	Map4k2		Map4k2	No	0.005883	385	199.3	185.7	49.94	3.719	8	0.054296
Map4k4		NM_008696.2	NM_008696.2:3425	Endogenous	mRNA	682.49	618.87	735.83	691.71	663.42	774.54	527.83	694.33	866.75	668.62	0.992665	Map4k4		Map4k4	No	0.936172	694.5	689.4	5.094	61.65	0.08263	8	0.911988
Mapk1		NM_011949.3	NM_011949.3:1210	Endogenous	mRNA	1490.52	1190.13	1488.44	1240.75	1412.96	1771.64	637.2	928.43	1518.19	953.44	0.704629	Mapk1		Mapk1	No	0.046976	1432	1009	423.1	180.3	2.346	8	0.12106
Mapk11		NM_011161.5	NM_011161.5:2107	Endogenous	mRNA	194.49	129.21	181.86	153.47	247.6	174.78	111.75	187.91	171.43	112.79	0.809887	Mapk11		Mapk11	No	0.220659	180.2	146	34.27	25.79	1.328	8	0.325147
Mapk14		NM_011951.2	NM_011951.2:1420	Endogenous	mRNA	594.09	401.24	471.43	456.1	589.41	510.49	412.52	535.88	551.32	468.82	0.976859	Mapk14		Mapk14	No	0.808692	503.8	492.1	11.66	46.58	0.2503	8	0.811856
Mapkapk2		NM_008551.1	NM_008551.1:1991	Endogenous	mRNA	187.42	231.22	174.86	237.78	232.8	179.8	425.59	381.4	192	349.79	1.6265	Mapkapk2		Mapkapk2	No	0.0164	207.3	337.2	-129.9	42.92	3.026	8	0.072648
Marco		NM_010766.2	NM_010766.2:350	Endogenous	mRNA	17.68	40.8	13.99	23.78	16.15	10.06	11.89	11.94	16.46	1.06	0.506492	Marco		Marco	No	0.140901	20.41	10.34	10.07	6.164	1.634	8	0.236809
Masp1		NM_008555.2	NM_008555.2:210	Endogenous	mRNA	56.58	98.61	82.54	88.63	82.09	70.41	61.82	62.9	109.72	56.46	0.911227	Masp1		Masp1	No	0.581445	79.81	72.73	7.085	12.33	0.5745	8	0.638315
Masp2		NM_010767.3	NM_010767.3:363	Endogenous	mRNA	51.28	40.8	37.77	23.78	21.53	44.01	16.64	19.91	35.66	4.38	0.524182	Masp2		Masp2	No	0.057314	36.53	19.15	17.38	7.834	2.219	8	0.140887
Mbl2		NM_010776.1	NM_010776.1:525	Endogenous	mRNA	26.52	23.8	25.18	32.42	14.8	18.86	16.64	8.76	12.34	1.06	0.411075	Mbl2		Mbl2	No	0.009264	23.6	9.7	13.9	4.079	3.407	8	0.055713
Mbp		NM_010777.3	NM_010777.3:761	Endogenous	mRNA	629.45	673.27	653.29	696.03	1029.44	614.86	508.81	776.34	1371.44	850.35	1.22439	Mbp		Mbp	No	0.354402	716.1	876.7	-160.7	163.5	0.983	8	0.449373
Mif		NM_010798.2	NM_010798.2:373	Endogenous	mRNA	574.64	537.26	595.94	650.64	500.59	570.85	510	344.78	416.92	435.87	0.746768	Mif		Mif	Yes	0.004759	571.7	426.9	144.8	37.43	3.867	8	0.048141
Mme		NM_008604.3	NM_008604.3:285	Endogenous	mRNA	164.44	146.22	159.48	116.73	150.72	176.03	51.12	64.5	112.46	59.65	0.472401	Mme		Mme	Yes	0.000696	152.3	71.93	80.34	15.05	5.338	8	0.027553
Mr1		NM_008209.4	NM_008209.4:1360	Endogenous	mRNA	99.01	125.81	102.12	114.56	86.12	89.27	110.56	116.25	101.49	126.6	1.10611	Mr1		Mr1	No	0.248559	102.8	113.7	-10.91	8.767	1.244	8	0.353391
Ms4a1		NM_007641.5	NM_007641.5:166	Endogenous	mRNA	22.99	61.21	23.78	21.62	24.22	26.4	40.42	20.7	23.31	12.89	0.81001	Ms4a1		Ms4a1	No	0.547141	30.04	24.33	5.707	9.079	0.6286	8	0.613696
Msr1		NM_001113326.1	NM_001113326.1:555	Endogenous	mRNA	51.28	71.41	57.36	30.26	59.21	35.21	71.33	54.14	32.91	22.45	0.890116	Msr1		Msr1	No	0.646539	50.79	45.21	5.581	11.71	0.4764	8	0.692076
Muc1		NM_013605.1	NM_013605.1:1445	Endogenous	mRNA	45.97	108.81	60.15	51.88	57.86	59.1	32.1	31.85	39.77	30.95	0.52637	Muc1		Muc1	No	0.031623	63.96	33.67	30.29	11.65	2.6	8	0.093789
Mx1		NM_010846.1	NM_010846.1:2485	Endogenous	mRNA	461.48	656.27	604.33	698.19	554.42	587.19	367.34	313.72	604.81	496.45	0.750581	Mx1		Mx1	No	0.057245	593.6	445.6	148.1	66.72	2.219	8	0.140887
Myd88		NM_010851.2	NM_010851.2:1595	Endogenous	mRNA	136.15	112.21	125.9	103.76	129.19	104.36	202.1	260.37	137.14	235.01	1.75939	Myd88		Myd88	Yes	0.003651	118.6	208.7	-90.06	22.2	4.057	8	0.043651
Ncam1		NM_001113204.1	NM_001113204.1:740	Endogenous	mRNA	2572.61	2621.68	2513.85	2513.93	2764.02	2565.05	1349.3	1931.7	3018.54	2042.79	0.804667	Ncam1		Ncam1	No	0.105865	2592	2086	506.3	277.8	1.822	8	0.195404
Ncf4		NM_008677.2	NM_008677.2:741	Endogenous	mRNA	228.09	329.83	167.87	270.2	192.43	169.75	340	319.3	102.86	240.32	1.10717	Ncf4		Ncf4	No	0.662565	226.4	250.6	-24.26	53.55	0.453	8	0.701031
Nfatc1		NM_016791.4	NM_016791.4:1570	Endogenous	mRNA	83.1	57.81	61.55	67.01	64.59	51.55	73.71	75.64	43.89	43.71	0.921721	Nfatc1		Nfatc1	No	0.588284	64.27	59.24	5.031	8.922	0.5639	8	0.643383
Nfatc2		NM_001037177.1	NM_001037177.1:1559	Endogenous	mRNA	286.44	268.63	249.01	287.49	283.94	238.9	199.72	269.13	189.26	226.5	0.821919	Nfatc2		Nfatc2	No	0.026468	269.1	221.2	47.92	17.65	2.715	8	0.08906
Nfatc3		NM_010901.2	NM_010901.2:2260	Endogenous	mRNA	109.62	88.41	114.71	146.99	83.43	128.25	103.43	170.4	189.26	102.16	1.26283	Nfatc3		Nfatc3	No	0.211096	111.9	141.3	-29.41	21.64	1.359	8	0.3171
Nfil3		NM_017373.3	NM_017373.3:1299	Endogenous	mRNA	228.09	248.23	229.42	218.32	265.1	196.15	248.46	241.26	137.14	153.17	0.844609	Nfil3		Nfil3	No	0.204355	230.9	195	35.88	25.96	1.382	8	0.308026
Nfkb1		NM_008689.2	NM_008689.2:2125	Endogenous	mRNA	383.68	357.04	398.69	415.03	332.38	367.15	438.67	503.23	430.63	478.38	1.23177	Nfkb1		Nfkb1	Yes	0.002674	375.7	462.7	-87.07	20.32	4.284	8	0.038886
Nfkb2		NM_019408.2	NM_019408.2:1150	Endogenous	mRNA	205.1	282.23	195.85	293.98	226.07	145.86	306.71	285.06	135.77	293.46	1.13521	Nfkb2		Nfkb2	No	0.495564	224.8	255.3	-30.4	42.58	0.7139	8	0.56995
Nfkbia		NM_010907.2	NM_010907.2:646	Endogenous	mRNA	691.33	948.7	727.43	912.19	779.15	597.25	2029.3	1923.74	914.75	2151.19	2.26125	Nfkbia		Nfkbia	Yes	0.003113	776	1755	-978.7	234.6	4.172	8	0.042887
Nfkbiz		NM_030612.1	NM_030612.1:1305	Endogenous	mRNA	1672.64	2128.62	1449.27	2075.13	1488.32	1159.3	3350.06	3996.37	1408.47	4466.98	1.9886	Nfkbiz		Nfkbiz	No	0.019741	1662	3305	-1643	565.7	2.905	8	0.076176
Nod2		NM_145857.2	NM_145857.2:2890	Endogenous	mRNA	26.52	40.8	26.58	36.75	18.84	17.6	17.83	29.46	27.43	8.64	0.748339	Nod2		Nod2	No	0.283075	27.85	20.84	7.008	6.09	1.151	8	0.382806
Nos2		NM_010927.3	NM_010927.3:3715	Endogenous	mRNA	28.29	57.81	29.38	32.42	18.84	28.92	16.64	11.94	26.06	2.26	0.436216	Nos2		Nos2	No	0.045702	32.61	14.23	18.39	7.778	2.364	8	0.119018
Notch1		NM_008714.2	NM_008714.2:1425	Endogenous	mRNA	229.86	414.84	320.35	341.53	247.6	245.19	320.98	410.07	355.2	378.48	1.22104	Notch1		Notch1	No	0.133398	299.9	366.2	-66.29	39.68	1.67	8	0.225963
Notch2		NM_010928.1	NM_010928.1:5110	Endogenous	mRNA	263.45	353.64	309.16	311.27	263.75	253.99	336.43	362.29	260.57	322.15	1.09509	Notch2		Notch2	No	0.318266	292.5	320.4	-27.82	26.14	1.064	8	0.41856
Nox1		NM_172203.1	NM_172203.1:475	Endogenous	mRNA	19.45	54.41	13.99	25.94	17.49	21.38	13.08	13.54	24.69	10.76	0.609885	Nox1		Nox1	No	0.24522	25.44	15.52	9.926	7.915	1.254	8	0.350555
Nox3		NM_198958.2	NM_198958.2:1240	Endogenous	mRNA	31.83	40.8	25.18	25.94	14.8	7.54	8.32	11.94	6.86	3.32	0.312547	Nox3		Nox3	No	0.027371	24.35	7.61	16.74	6.216	2.693	8	0.089203
Nox4		NM_015760.4	NM_015760.4:1535	Endogenous	mRNA	19.45	37.4	18.19	17.29	22.88	17.6	5.94	13.54	23.31	1.06	0.495256	Nox4		Nox4	No	0.077106	22.14	10.96	11.17	5.509	2.028	8	0.168306
Npc1		NM_008720.2	NM_008720.2:2645	Endogenous	mRNA	629.45	652.87	646.3	652.8	728.01	626.17	529.02	733.34	829.72	634.61	1.03924	Npc1		Npc1	No	0.64926	655.9	681.7	-25.74	54.49	0.4724	8	0.692785
Nt5e		NM_011851.3	NM_011851.3:1600	Endogenous	mRNA	77.8	112.21	92.33	60.52	67.28	65.38	71.33	76.44	117.94	59.65	1.02633	Nt5e		Nt5e	No	0.886935	79.25	81.34	-2.087	14.22	0.1468	8	0.86885
Pax5		NM_008782.2	NM_008782.2:90	Endogenous	mRNA	42.43	78.21	44.77	45.39	36.33	26.4	21.4	20.7	19.2	9.7	0.389354	Pax5		Pax5	No	0.01624	45.59	17.75	27.84	9.179	3.033	8	0.072648
Pdcd1		NM_008798.1	NM_008798.1:1134	Endogenous	mRNA	22.99	27.2	19.58	28.1	17.49	8.8	73.71	31.85	24.69	24.58	1.87053	Pdcd1		Pdcd1	No	0.109606	20.69	38.71	-18.01	10.01	1.8	8	0.199509
Pdcd1lg2		NM_021396.2	NM_021396.2:1870	Endogenous	mRNA	24.75	23.8	23.78	36.75	20.19	23.89	24.96	24.68	15.09	1.06	0.644326	Pdcd1lg2		Pdcd1lg2	No	0.126044	25.53	16.45	9.079	5.316	1.708	8	0.219555
Pdcd2		NM_008799.2	NM_008799.2:837	Endogenous	mRNA	77.8	98.61	67.15	97.27	69.98	72.93	51.12	38.22	58.97	33.08	0.562461	Pdcd2		Pdcd2	Yes	0.00318	80.62	45.35	35.28	8.486	4.157	8	0.042887
Pdgfb		NM_011057.3	NM_011057.3:2325	Endogenous	mRNA	565.8	615.46	440.66	667.93	545	430.02	872.59	879.85	464.92	805.72	1.38891	Pdgfb		Pdgfb	No	0.049467	544.1	755.8	-211.6	91.5	2.313	8	0.125106
Pdgfrb		NM_008809.1	NM_008809.1:1185	Endogenous	mRNA	102.55	153.02	128.7	144.83	118.42	120.71	97.48	125.01	171.43	131.92	1.02672	Pdgfrb		Pdgfrb	No	0.828679	128	131.5	-3.422	15.3	0.2236	8	0.824792
Pecam1		NM_008816.2	NM_008816.2:1100	Endogenous	mRNA	106.09	132.61	72.74	116.73	88.81	86.76	97.48	86.79	83.66	84.09	0.874598	Pecam1		Pecam1	No	0.305164	100.6	88.01	12.62	11.52	1.096	8	0.404362
Phlpp1		NM_133821.3	NM_133821.3:3246	Endogenous	mRNA	700.18	635.87	787.59	711.16	717.25	896.51	494.54	640.98	1409.84	668.62	1.08371	Phlpp1		Phlpp1	No	0.722912	741.4	803.5	-62.07	169	0.3673	8	0.751557
Phlpp2		NM_001122594.2	NM_001122594.2:7105	Endogenous	mRNA	422.58	503.25	449.05	391.25	388.9	387.27	202.1	248.43	319.55	211.63	0.579226	Phlpp2		Phlpp2	Yes	0.000479	423.7	245.4	178.3	31.53	5.655	8	0.026862
Pigr		NM_011082.3	NM_011082.3:585	Endogenous	mRNA	30.06	44.2	16.79	32.42	17.49	26.4	17.83	19.91	12.34	6.51	0.5072	Pigr		Pigr	No	0.04361	27.89	14.15	13.75	5.743	2.394	8	0.115865
Pla2g2a		NM_001082531.1	NM_001082531.1:220	Endogenous	mRNA	21.22	37.4	20.98	21.62	6.73	10.06	11.89	9.55	12.34	1.06	0.442844	Pla2g2a		Pla2g2a	No	0.099533	19.67	8.71	10.96	5.883	1.863	8	0.188355
Pla2g2e		NM_012044.2	NM_012044.2:224	Endogenous	mRNA	30.06	20.4	18.19	21.62	18.84	13.83	22.59	12.74	9.6	1.06	0.561127	Pla2g2e		Pla2g2e	No	0.078657	20.49	11.5	8.993	4.463	2.015	8	0.16981
Plau		NM_008873.2	NM_008873.2:1950	Endogenous	mRNA	182.12	166.62	173.47	222.64	130.53	154.66	322.17	230.91	133.03	291.33	1.4234	Plau		Plau	No	0.081468	171.7	244.4	-72.69	36.48	1.992	8	0.171188
Plaur		NM_011113.3	NM_011113.3:1085	Endogenous	mRNA	185.65	377.44	153.88	216.16	191.09	106.88	506.43	504.82	156.34	378.48	1.88377	Plaur		Plaur	No	0.054092	205.2	386.5	-181.3	80.39	2.256	8	0.134859
Pml		NM_008884.2	NM_008884.2:2765	Endogenous	mRNA	152.06	139.41	151.08	121.05	84.78	147.11	99.86	146.51	135.77	126.6	0.959296	Pml		Pml	No	0.73611	132.6	127.2	5.397	15.46	0.349	8	0.760768
Pou2f2		NM_001163554.1	NM_001163554.1:2422	Endogenous	mRNA	196.26	207.42	163.67	172.93	148.02	155.91	150.98	209.41	128.92	155.3	0.925978	Pou2f2		Pou2f2	No	0.494775	174	161.2	12.88	18.01	0.7153	8	0.56995
Pparg		NM_011146.1	NM_011146.1:1060	Endogenous	mRNA	68.96	95.21	75.54	77.82	56.52	101.85	34.48	53.35	57.6	38.39	0.579386	Pparg		Pparg	No	0.008543	79.32	45.96	33.36	9.637	3.462	8	0.05557
Ppbp		NM_023785.2	NM_023785.2:225	Endogenous	mRNA	19.45	51.01	32.17	30.26	14.8	12.57	14.27	15.13	34.29	1.06	0.606046	Ppbp		Ppbp	No	0.280741	26.71	16.19	10.52	9.097	1.157	8	0.380629
Prdm1		NM_007548.3	NM_007548.3:1440	Endogenous	mRNA	26.52	23.8	27.98	32.42	18.84	16.35	72.52	53.35	28.8	41.58	2.01751	Prdm1		Prdm1	No	0.014374	24.32	49.06	-24.74	7.948	3.113	8	0.067513
Prf1		NM_011073.2	NM_011073.2:1350	Endogenous	mRNA	30.06	30.6	25.18	28.1	13.46	16.35	10.7	14.33	12.34	1.06	0.401009	Prf1		Prf1	No	0.011531	23.96	9.608	14.35	4.402	3.26	8	0.061008
Prim1		NM_008921.2	NM_008921.2:1166	Endogenous	mRNA	235.16	241.43	276.98	229.13	209.93	262.79	96.29	108.29	198.86	68.15	0.486035	Prim1		Prim1	Yes	0.00121	242.6	117.9	124.7	25.5	4.889	8	0.027983
Prkcd		NM_011103.2	NM_011103.2:1265	Endogenous	mRNA	682.49	724.28	573.55	667.93	664.76	513.01	699.02	779.53	464.92	782.34	1.06866	Prkcd		Prkcd	No	0.556619	637.7	681.5	-43.78	71.37	0.6134	8	0.617741
Psmb10		NM_013640.3	NM_013640.3:401	Endogenous	mRNA	53.04	98.61	61.55	51.88	53.83	50.3	71.33	55.74	41.14	27.76	0.796173	Psmb10		Psmb10	No	0.327928	61.54	48.99	12.54	12.04	1.042	8	0.429622
Psmb11		NM_175204.4	NM_175204.4:3953	Endogenous	mRNA	24.75	47.61	20.98	23.78	24.22	23.89	8.32	14.33	5.49	5.45	0.304939	Psmb11		Psmb11	No	0.007039	27.54	8.398	19.14	5.325	3.594	8	0.05468
Psmb5		NM_011186.1	NM_011186.1:334	Endogenous	mRNA	236.93	295.83	269.99	274.52	213.96	253.99	242.52	247.63	194.74	276.45	0.933207	Psmb5		Psmb5	No	0.414983	257.5	240.3	17.2	20.01	0.8597	8	0.500692
Psmb7		NM_011187.1	NM_011187.1:184	Endogenous	mRNA	394.29	350.24	444.85	341.53	331.04	406.13	391.12	355.92	492.35	332.78	1.03976	Psmb7		Psmb7	No	0.686265	378	393	-15.03	35.87	0.419	8	0.722019
Psmb9		NM_013585.2	NM_013585.2:540	Endogenous	mRNA	77.8	112.21	47.56	73.49	67.28	35.21	68.95	49.37	38.4	44.77	0.730831	Psmb9		Psmb9	No	0.239389	68.93	50.37	18.55	14.6	1.271	8	0.345963
Psmc2		NM_011188.3	NM_011188.3:654	Endogenous	mRNA	933.57	935.1	875.72	866.8	950.05	949.32	506.43	622.67	774.86	602.73	0.682333	Psmc2		Psmc2	Yes	0.00029	918.4	626.7	291.8	47.85	6.097	8	0.025568
Psmd7		NM_010817.2	NM_010817.2:1424	Endogenous	mRNA	477.39	452.25	525.99	479.87	485.79	562.05	267.48	320.09	429.26	300.9	0.662544	Psmd7		Psmd7	Yes	0.001205	497.2	329.4	167.8	34.3	4.892	8	0.027983
Ptafr		NM_001081211.1	NM_001081211.1:1685	Endogenous	mRNA	309.42	326.43	225.22	365.31	275.86	193.64	460.07	409.27	172.8	386.98	1.26405	Ptafr		Ptafr	No	0.248112	282.6	357.3	-74.63	59.91	1.246	8	0.353391
Ptger4		NM_008965.1	NM_008965.1:315	Endogenous	mRNA	42.43	74.81	32.17	86.46	36.33	31.43	63.01	60.51	46.63	55.4	1.11427	Ptger4		Ptger4	No	0.656324	50.61	56.39	-5.783	12.51	0.4621	8	0.697494
Ptgs2		NM_011198.3	NM_011198.3:675	Endogenous	mRNA	153.83	221.02	149.68	198.87	170.9	128.25	426.78	583.65	241.37	368.92	2.37747	Ptgs2		Ptgs2	Yes	0.003981	170.4	405.2	-234.8	58.77	3.994	8	0.045529
Ptk2		NM_007982.2	NM_007982.2:1060	Endogenous	mRNA	1759.28	1547.16	1752.84	1370.45	1601.36	2035.69	605.1	923.65	1514.07	935.37	0.59277	Ptk2		Ptk2	No	0.006883	1678	994.5	683.2	189.3	3.61	8	0.05468
Ptpn2		NM_001127177.1	NM_001127177.1:160	Endogenous	mRNA	541.04	489.65	636.51	473.39	508.67	728.02	249.65	350.35	500.58	321.09	0.631427	Ptpn2		Ptpn2	No	0.013466	562.9	355.4	207.5	65.73	3.156	8	0.065593
Ptpn22		NM_008979.1	NM_008979.1:1203	Endogenous	mRNA	576.41	391.04	600.13	583.63	505.97	751.91	208.04	253.21	488.23	170.18	0.492651	Ptpn22		Ptpn22	No	0.008304	568.2	279.9	288.3	82.81	3.481	8	0.05557
Ptpn6		NM_013545.2	NM_013545.2:1691	Endogenous	mRNA	399.6	411.44	313.36	484.2	403.7	308.06	450.56	355.92	153.6	430.56	0.898981	Ptpn6		Ptpn6	No	0.555265	386.7	347.7	39.07	63.46	0.6156	8	0.617741
Ptprc		NM_011210.3	NM_011210.3:2320	Endogenous	mRNA	493.31	527.06	374.91	600.92	557.11	290.45	796.5	636.2	327.77	537.9	1.21232	Ptprc		Ptprc	No	0.335296	474	574.6	-100.6	98.17	1.025	8	0.435041
Rae1		NM_175112.5	NM_175112.5:1485	Endogenous	mRNA	470.32	455.65	444.85	443.13	499.25	474.03	278.18	436.34	537.61	362.54	0.868965	Rae1		Rae1	No	0.212184	464.5	403.7	60.87	44.9	1.356	8	0.3171
Rag1		NM_009019.2	NM_009019.2:1945	Endogenous	mRNA	10.61	30.6	12.59	30.26	18.84	13.83	7.13	8.76	4.11	1.06	0.270625	Rag1		Rag1	No	0.01739	19.46	5.265	14.19	4.749	2.988	8	0.072648
Rag2		NM_009020.3	NM_009020.3:1318	Endogenous	mRNA	21.22	40.8	23.78	38.91	21.53	23.89	16.64	9.55	8.23	1.06	0.31282	Rag2		Rag2	No	0.005875	28.36	8.87	19.49	5.238	3.72	8	0.054296
Rela		NM_009045.4	NM_009045.4:645	Endogenous	mRNA	295.28	285.63	260.2	369.63	328.35	235.13	381.61	457.84	257.83	423.12	1.28541	Rela		Rela	No	0.081316	295.7	380.1	-84.4	42.33	1.994	8	0.171188
Relb		NM_009046.2	NM_009046.2:2013	Endogenous	mRNA	125.54	221.02	163.67	177.25	153.41	121.97	291.26	257.19	131.66	258.39	1.46205	Relb		Relb	No	0.05799	160.5	234.6	-74.15	33.54	2.211	8	0.14123
Rorc		NM_011281.2	NM_011281.2:1687	Endogenous	mRNA	182.12	166.62	176.26	185.9	192.43	159.69	85.59	117.05	172.8	73.46	0.633431	Rorc		Rorc	No	0.008221	177.2	112.2	64.95	18.62	3.488	8	0.05557
Runx1		NM_001111021.1	NM_001111021.1:3055	Endogenous	mRNA	106.09	139.41	118.91	136.18	127.84	103.1	206.85	226.93	94.63	213.75	1.5218	Runx1		Runx1	No	0.036668	121.9	185.5	-63.62	25.4	2.505	8	0.103782
Runx3		NM_019732.2	NM_019732.2:100	Endogenous	mRNA	31.83	47.61	26.58	41.07	25.57	13.83	21.4	12.74	15.09	1.06	0.404499	Runx3		Runx3	No	0.029381	31.08	12.57	18.51	6.992	2.647	8	0.090611
S100a8		NM_013650.2	NM_013650.2:227	Endogenous	mRNA	19528.9	91428.8	17549.4	21771.6	36780.1	8218.21	12115.1	16052.4	5027.71	12574.9	0.351579	S100a8		S100a8	No	0.212178	32546	11443	21104	15565	1.356	8	0.3171
S100a9		NM_009114.2	NM_009114.2:112	Endogenous	mRNA	22223.5	101191	18641.9	23630.5	41905.8	8735	15158.5	20782.1	6090.57	16389.2	0.405082	S100a9		S100a9	No	0.25167	36055	14605	21450	17360	1.236	8	0.35685
Sele		NM_011345.2	NM_011345.2:2575	Endogenous	mRNA	26.52	64.61	32.17	45.39	26.91	25.15	33.29	14.33	23.31	4.38	0.511733	Sele		Sele	No	0.089932	36.79	18.83	17.96	9.315	1.928	8	0.180568
Sell		NM_001164059.1	NM_001164059.1:664	Endogenous	mRNA	111.39	231.22	130.1	121.05	122.46	61.61	178.32	347.96	74.06	176.55	1.49819	Sell		Sell	No	0.258174	129.6	194.2	-64.58	53.05	1.217	8	0.361203
Selplg		NM_009151.3	NM_009151.3:2210	Endogenous	mRNA	30.06	23.8	19.58	34.59	28.26	26.4	24.96	15.92	15.09	3.32	0.546653	Selplg		Selplg	No	0.023257	27.12	14.82	12.29	4.393	2.798	8	0.08391
Serping1		NM_009776.3	NM_009776.3:1480	Endogenous	mRNA	114.93	146.22	110.51	108.08	109	88.02	84.41	74.85	142.63	71.34	0.827243	Serping1		Serping1	No	0.266632	112.8	93.31	19.49	16.32	1.194	8	0.367177
Sh2d1a		NM_011364.3	NM_011364.3:250	Endogenous	mRNA	15.91	20.4	12.59	21.62	14.8	17.6	10.7	13.54	19.2	1.06	0.648562	Sh2d1a		Sh2d1a	No	0.1205	17.15	11.13	6.028	3.47	1.738	8	0.214152
Sigirr		NM_023059.3	NM_023059.3:800	Endogenous	mRNA	47.74	34	41.97	34.59	33.64	22.63	21.4	21.5	19.2	6.51	0.479634	Sigirr		Sigirr	No	0.007154	35.76	17.15	18.61	5.193	3.583	8	0.05468
Ski		NM_011385.2	NM_011385.2:1210	Endogenous	mRNA	604.7	697.07	538.58	704.68	614.97	611.09	517.13	622.67	569.15	483.7	0.872155	Ski		Ski	No	0.07956	628.5	548.2	80.35	40.02	2.008	8	0.16981
Slamf1		NM_013730.4	NM_013730.4:95	Endogenous	mRNA	21.22	68.01	22.38	38.91	21.53	28.92	32.1	19.11	17.83	12.89	0.611509	Slamf1		Slamf1	No	0.222744	33.5	20.48	13.01	9.844	1.322	8	0.327303
Slamf7		NM_144539.5	NM_144539.5:750	Endogenous	mRNA	28.29	40.8	36.37	47.56	51.14	31.43	61.82	35.83	28.8	6.51	0.846555	Slamf7		Slamf7	No	0.56746	39.27	33.24	6.025	10.1	0.5963	8	0.627126
Smad3		NM_016769.3	NM_016769.3:1845	Endogenous	mRNA	691.33	646.07	702.25	670.09	802.02	573.36	398.25	519.15	566.41	499.64	0.728296	Smad3		Smad3	Yes	0.004542	680.9	495.9	185	47.43	3.9	8	0.048141
Smad5		NM_008541.2	NM_008541.2:2630	Endogenous	mRNA	268.75	377.44	451.85	367.47	298.74	396.07	287.69	325.67	492.35	287.08	0.967072	Smad5		Smad5	No	0.8236	360.1	348.2	11.86	51.47	0.2304	8	0.822115
Socs1		NM_009896.2	NM_009896.2:1020	Endogenous	mRNA	38.9	68.01	36.37	43.23	33.64	38.98	42.8	52.55	46.63	41.58	1.06256	Socs1		Socs1	No	0.697506	43.19	45.89	-2.702	6.704	0.403	8	0.729469
Socs3		NM_007707.2	NM_007707.2:585	Endogenous	mRNA	463.25	584.86	428.07	549.04	399.67	396.07	682.38	656.11	288	706.88	1.24073	Socs3		Socs3	No	0.235166	470.2	583.3	-113.2	88.17	1.284	8	0.341737
Spn		NM_001037810.1	NM_001037810.1:726	Endogenous	mRNA	67.19	91.81	53.16	79.98	68.63	36.46	126.01	66.09	67.2	42.64	1.14017	Spn		Spn	No	0.60469	66.21	75.49	-9.28	17.22	0.5388	8	0.65587
Src		NM_001025395.2	NM_001025395.2:968	Endogenous	mRNA	588.78	649.47	542.78	527.43	614.97	616.11	403.01	625.85	556.81	497.51	0.882818	Src		Src	No	0.157551	589.9	520.8	69.13	44.33	1.559	8	0.255802
Stat1		NM_009283.3	NM_009283.3:1590	Endogenous	mRNA	189.19	244.83	194.45	250.74	223.38	191.12	262.73	311.33	209.83	283.89	1.23804	Stat1		Stat1	No	0.049234	215.6	266.9	-51.33	22.16	2.316	8	0.125106
Stat2		NM_019963.1	NM_019963.1:1955	Endogenous	mRNA	374.84	268.63	332.94	328.56	370.06	339.49	142.66	340.79	253.72	177.62	0.681147	Stat2		Stat2	No	0.02764	335.8	228.7	107.1	39.85	2.687	8	0.089203
Stat3		NM_213659.2	NM_213659.2:2130	Endogenous	mRNA	358.93	404.64	320.35	378.28	336.42	310.57	543.29	548.61	309.95	555.96	1.39234	Stat3		Stat3	No	0.026413	351.5	489.5	-137.9	50.78	2.716	8	0.08906
Stat4		NM_011487.4	NM_011487.4:1816	Endogenous	mRNA	30.06	64.61	18.19	28.1	29.6	12.57	21.4	19.11	30.17	1.06	0.587615	Stat4		Stat4	No	0.262247	30.52	17.94	12.59	10.44	1.206	8	0.363039
Stat5a		NM_011488.2	NM_011488.2:1545	Endogenous	mRNA	61.88	81.61	78.34	73.49	79.4	42.75	74.89	68.48	54.86	61.77	0.934199	Stat5a		Stat5a	No	0.598019	69.58	65	4.578	8.34	0.549	8	0.652672
Stat5b		NM_011489.3	NM_011489.3:4855	Endogenous	mRNA	187.42	159.82	137.09	192.38	165.52	147.11	172.38	206.23	216.69	191.43	1.19281	Stat5b		Stat5b	No	0.046047	164.9	196.7	-31.79	13.48	2.359	8	0.119324
Stat6		NM_009284.2	NM_009284.2:3465	Endogenous	mRNA	348.32	387.64	274.19	350.18	329.69	294.23	394.68	405.29	261.95	384.86	1.0937	Stat6		Stat6	No	0.386026	330.7	361.7	-30.99	33.8	0.9169	8	0.478249
Syk		NM_011518.2	NM_011518.2:3970	Endogenous	mRNA	242.23	343.44	216.83	289.65	242.22	203.69	375.66	381.4	135.77	303.02	1.16626	Syk		Syk	No	0.439704	256.3	299	-42.62	52.42	0.8131	8	0.524504
Tagap		NM_145968.2	NM_145968.2:350	Endogenous	mRNA	555.19	564.46	519	607.41	516.74	447.63	773.91	863.13	381.26	729.2	1.28371	Tagap		Tagap	No	0.122684	535.1	686.9	-151.8	87.97	1.726	8	0.217054
Tal1		NM_011527.2	NM_011527.2:2490	Endogenous	mRNA	74.26	81.61	92.33	86.46	76.7	45.27	85.59	45.39	50.74	78.78	0.855726	Tal1		Tal1	No	0.369232	76.11	65.13	10.98	11.54	0.9515	8	0.464675
Tap1		NM_001161730.1	NM_001161730.1:856	Endogenous	mRNA	164.44	146.22	137.09	188.06	154.75	129.51	233.01	221.36	127.54	161.67	1.21227	Tap1		Tap1	No	0.18526	153.3	185.9	-32.55	22.46	1.449	8	0.284959
Tapbp		NM_009318.2	NM_009318.2:2195	Endogenous	mRNA	176.81	214.22	176.26	198.87	218	157.17	256.78	218.17	134.4	213.75	1.08176	Tapbp		Tapbp	No	0.530416	190.2	205.8	-15.55	23.72	0.6557	8	0.600054
Tbk1		NM_019786.4	NM_019786.4:440	Endogenous	mRNA	790.35	646.07	696.66	706.84	855.85	803.46	448.18	656.11	879.09	546.4	0.843404	Tbk1		Tbk1	No	0.197393	749.9	632.4	117.4	83.53	1.406	8	0.299246
Tbx21		NM_019507.1	NM_019507.1:625	Endogenous	mRNA	30.06	47.61	25.18	10.81	29.6	20.12	19.02	14.33	20.57	4.38	0.535255	Tbx21		Tbx21	No	0.103817	27.23	14.58	12.66	6.896	1.835	8	0.193662
Tcf4		NM_013685.1	NM_013685.1:3045	Endogenous	mRNA	1154.58	1176.52	1523.42	1115.38	1256.86	1474.9	1009.3	1191.98	1977.62	1180.88	1.04389	Tcf4		Tcf4	No	0.777676	1284	1340	-56.34	192.9	0.2921	8	0.792823
Tcf7		NM_009331.3	NM_009331.3:1810	Endogenous	mRNA	31.83	23.8	43.37	38.91	34.99	44.01	54.69	54.94	69.94	24.58	1.41176	Tcf7		Tcf7	No	0.117179	36.15	51.04	-14.89	8.478	1.756	8	0.210383
Tfrc		NM_011638.3	NM_011638.3:1930	Endogenous	mRNA	1133.36	809.29	1047.79	773.85	948.7	1315.22	606.29	830.49	1597.73	796.15	0.953183	Tfrc		Tfrc	No	0.821879	1005	957.7	47.04	202.2	0.2326	8	0.821957
Tgfb1		NM_011577.1	NM_011577.1:1470	Endogenous	mRNA	401.36	394.44	282.58	408.54	316.23	260.28	578.95	504.03	224.92	451.81	1.27921	Tgfb1		Tgfb1	No	0.201389	343.9	439.9	-96.02	68.98	1.392	8	0.304427
Tgfb2		NM_009367.1	NM_009367.1:1685	Endogenous	mRNA	53.04	44.2	40.57	64.85	55.17	59.1	48.74	30.26	31.54	15.01	0.594216	Tgfb2		Tgfb2	No	0.017256	52.82	31.39	21.43	7.162	2.993	8	0.072648
Tgfb3		NM_009368.2	NM_009368.2:2410	Endogenous	mRNA	72.49	74.81	62.95	99.43	82.09	81.73	76.08	88.38	120.69	70.28	1.12597	Tgfb3		Tgfb3	No	0.387694	78.92	88.86	-9.941	10.88	0.9135	8	0.478249
Tgfbi		NM_009369.4	NM_009369.4:1295	Endogenous	mRNA	178.58	217.62	138.49	138.34	181.67	133.28	332.87	413.25	211.2	252.01	1.83606	Tgfbi		Tgfbi	No	0.008091	164.7	302.3	-137.7	39.35	3.499	8	0.05557
Tgfbr1		NM_009370.2	NM_009370.2:4425	Endogenous	mRNA	2500.12	2189.83	1979.46	2654.44	2434.33	1791.76	2727.13	2286.82	1239.78	2541.23	0.973616	Tgfbr1		Tgfbr1	No	0.853357	2258	2199	59.58	312.1	0.1909	8	0.842435
Tgfbr2		NM_009371.2	NM_009371.2:475	Endogenous	mRNA	578.18	571.26	509.2	650.64	450.8	446.37	905.87	774.75	344.23	779.15	1.31173	Tgfbr2		Tgfbr2	No	0.152352	534.4	701	-166.6	105.3	1.582	8	0.248897
Thy1		NM_009382.3	NM_009382.3:425	Endogenous	mRNA	703.71	612.06	537.18	533.91	594.79	672.7	336.43	336.02	390.86	390.17	0.59661	Thy1		Thy1	Yes	0.000178	609.1	363.4	245.7	37.49	6.554	8	0.025568
Tigit		NM_001146325.1	NM_001146325.1:730	Endogenous	mRNA	26.52	34	20.98	38.91	17.49	13.83	15.45	18.31	20.57	7.57	0.611942	Tigit		Tigit	No	0.109405	25.29	15.48	9.813	5.449	1.801	8	0.199509
Tirap		NM_001177847.1	NM_001177847.1:200	Endogenous	mRNA	51.28	91.81	60.15	71.33	48.44	42.75	40.42	61.31	49.37	23.51	0.716084	Tirap		Tirap	No	0.160406	60.96	43.65	17.31	11.19	1.547	8	0.258839
Tlr1		NM_030682.1	NM_030682.1:805	Endogenous	mRNA	83.1	132.61	88.13	123.21	95.54	93.05	137.9	113.07	79.54	92.59	1.03088	Tlr1		Tlr1	No	0.831821	102.6	105.8	-3.168	14.44	0.2194	8	0.825622
Tlr2		NM_011905.2	NM_011905.2:255	Endogenous	mRNA	189.19	190.42	163.67	226.97	166.86	133.28	582.52	462.62	209.83	451.81	2.39181	Tlr2		Tlr2	Yes	0.004612	178.4	426.7	-248.3	63.84	3.89	8	0.048141
Tlr3		NM_126166.2	NM_126166.2:1165	Endogenous	mRNA	44.2	102.01	57.36	77.82	48.44	51.55	105.8	97.14	85.03	93.66	1.50098	Tlr3		Tlr3	No	0.027475	63.56	95.41	-31.84	11.84	2.691	8	0.089203
Tlr4		NM_021297.2	NM_021297.2:2510	Endogenous	mRNA	245.77	244.83	249.01	209.67	252.99	208.72	224.68	170.4	154.97	178.68	0.774701	Tlr4		Tlr4	No	0.009871	235.2	182.2	52.98	15.75	3.364	8	0.057695
Tlr5		NM_016928.2	NM_016928.2:560	Endogenous	mRNA	63.65	88.41	53.16	64.85	37.68	46.52	46.36	38.22	31.54	29.89	0.618215	Tlr5		Tlr5	No	0.045083	59.05	36.5	22.54	9.502	2.372	8	0.117991
Tlr8		NM_133212.2	NM_133212.2:110	Endogenous	mRNA	58.35	125.81	62.95	69.17	68.63	52.81	74.89	66.88	48	20.33	0.719981	Tlr8		Tlr8	No	0.254176	72.95	52.53	20.43	16.63	1.228	8	0.357717
Tlr9		NM_031178.2	NM_031178.2:1801	Endogenous	mRNA	240.46	248.23	177.66	255.07	205.89	138.31	221.12	198.27	89.14	176.55	0.81195	Tlr9		Tlr9	No	0.260506	210.9	171.3	39.67	32.76	1.211	8	0.36272
Tmem173		NM_028261.1	NM_028261.1:130	Endogenous	mRNA	84.87	98.61	47.56	110.24	60.56	52.81	53.5	60.51	54.86	27.76	0.64873	Tmem173		Tmem173	No	0.101857	75.78	49.16	26.62	14.41	1.848	8	0.191036
Tnf		NM_013693.1	NM_013693.1:1135	Endogenous	mRNA	129.07	159.82	96.52	153.47	137.26	99.33	607.48	466.6	245.49	661.18	3.83139	Tnf		Tnf	Yes	0.001187	129.2	495.2	-365.9	74.61	4.905	8	0.027983
Tnfaip3		NM_009397.2	NM_009397.2:232	Endogenous	mRNA	2291.48	2570.67	1716.47	2714.96	2007.75	1526.46	2731.88	2592.58	905.15	3151.26	1.09694	Tnfaip3		Tnfaip3	No	0.66365	2138	2345	-207.3	459.1	0.4515	8	0.701031
Tnfaip6		NM_009398.2	NM_009398.2:620	Endogenous	mRNA	67.19	91.81	104.92	77.82	98.23	119.45	80.84	117.84	220.8	124.48	1.45855	Tnfaip6		Tnfaip6	No	0.131851	93.24	136	-42.75	25.48	1.678	8	0.224467
Tnfrsf11a		NM_009399.3	NM_009399.3:3870	Endogenous	mRNA	141.45	153.02	170.67	185.9	176.28	169.75	166.43	165.62	190.63	176.55	1.05193	Tnfrsf11a		Tnfrsf11a	No	0.388113	166.2	174.8	-8.629	9.455	0.9126	8	0.478249
Tnfrsf13b		NM_021349.1	NM_021349.1:340	Endogenous	mRNA	72.49	136.01	64.35	95.11	57.86	60.35	72.52	62.9	46.63	71.34	0.781794	Tnfrsf13b		Tnfrsf13b	No	0.303507	81.03	63.35	17.68	16.08	1.1	8	0.403182
Tnfrsf13c		NM_028075.2	NM_028075.2:1170	Endogenous	mRNA	15.91	40.8	19.58	30.26	18.84	20.12	24.96	9.55	16.46	3.32	0.559652	Tnfrsf13c		Tnfrsf13c	No	0.116476	24.25	13.57	10.68	6.068	1.76	8	0.209836
Tnfrsf14		NM_178931.2	NM_178931.2:625	Endogenous	mRNA	123.77	142.82	104.92	175.09	139.95	77.96	150.98	125.01	68.57	100.03	0.872304	Tnfrsf14		Tnfrsf14	No	0.481939	127.4	111.1	16.27	22.06	0.7374	8	0.562138
Tnfrsf17		NM_011608.1	NM_011608.1:140	Endogenous	mRNA	143.22	91.81	92.33	108.08	110.35	74.19	74.89	61.31	43.89	32.02	0.513186	Tnfrsf17		Tnfrsf17	No	0.00742	103.3	53.03	50.3	14.14	3.558	8	0.05468
Tnfrsf1b		NM_011610.3	NM_011610.3:3270	Endogenous	mRNA	198.03	197.22	144.09	233.45	196.47	138.31	247.27	238.87	106.97	231.82	1.11722	Tnfrsf1b		Tnfrsf1b	No	0.520535	184.6	206.2	-21.64	32.2	0.672	8	0.593986
Tnfrsf4		NM_011659.2	NM_011659.2:320	Endogenous	mRNA	38.9	30.6	53.16	36.75	30.95	50.3	68.95	75.64	111.09	42.64	1.85939	Tnfrsf4		Tnfrsf4	No	0.022129	40.11	74.58	-34.47	12.18	2.831	8	0.082559
Tnfrsf8		NM_009401.2	NM_009401.2:1275	Endogenous	mRNA	31.83	30.6	13.99	19.45	12.11	16.35	14.27	16.72	24.69	3.32	0.711815	Tnfrsf8		Tnfrsf8	No	0.314586	20.72	14.75	5.972	5.566	1.073	8	0.414757
Tnfrsf9		NM_001077508.1	NM_001077508.1:1590	Endogenous	mRNA	3.54	23.8	18.19	12.97	10.77	8.8	9.51	8.76	15.09	1.06	0.66133	Tnfrsf9		Tnfrsf9	No	0.33576	13.01	8.605	4.407	4.303	1.024	8	0.435041
Tnfsf10		NM_009425.2	NM_009425.2:2055	Endogenous	mRNA	35.36	98.61	46.16	60.52	36.33	38.98	42.8	37.42	42.51	24.58	0.699345	Tnfsf10		Tnfsf10	No	0.254026	52.66	36.83	15.83	12.88	1.229	8	0.357717
Tnfsf11		NM_011613.3	NM_011613.3:615	Endogenous	mRNA	8.84	17	11.19	19.45	12.11	18.86	8.32	6.37	8.23	1.06	0.411321	Tnfsf11		Tnfsf11	No	0.011597	14.58	5.995	8.58	2.635	3.256	8	0.061008
Tnfsf12		NM_011614.3	NM_011614.3:1215	Endogenous	mRNA	61.88	139.41	78.34	84.3	76.7	49.04	97.48	113.86	80.92	79.84	1.13985	Tnfsf12		Tnfsf12	No	0.523017	81.61	93.03	-11.41	17.09	0.6679	8	0.595527
Tnfsf13b		NM_033622.1	NM_033622.1:225	Endogenous	mRNA	51.28	105.41	44.77	71.33	49.79	38.98	115.31	98.73	68.57	74.53	1.48166	Tnfsf13b		Tnfsf13b	No	0.093256	60.26	89.29	-29.03	15.24	1.905	8	0.183921
Tnfsf14		NM_019418.2	NM_019418.2:1060	Endogenous	mRNA	33.59	85.01	44.77	54.04	28.26	22.63	23.78	33.44	31.54	10.76	0.556392	Tnfsf14		Tnfsf14	No	0.145852	44.72	24.88	19.84	12.31	1.611	8	0.242166
Tnfsf15		NM_177371.3	NM_177371.3:4695	Endogenous	mRNA	31.83	64.61	19.58	38.91	14.8	21.38	15.45	12.74	13.71	4.38	0.363246	Tnfsf15		Tnfsf15	No	0.066159	31.85	11.57	20.28	9.538	2.126	8	0.152644
Tnfsf18		NM_183391.3	NM_183391.3:1445	Endogenous	mRNA	28.29	44.2	34.97	28.1	17.49	21.38	20.21	14.33	17.83	1.06	0.459468	Tnfsf18		Tnfsf18	No	0.029479	29.07	13.36	15.71	5.941	2.645	8	0.090611
Tnfsf8		NM_009403.2	NM_009403.2:125	Endogenous	mRNA	15.91	51.01	12.59	23.78	22.88	12.57	32.1	11.15	19.2	7.57	0.757028	Tnfsf8		Tnfsf8	No	0.530113	23.12	17.51	5.618	8.562	0.6562	8	0.600054
Tollip		NM_023764.3	NM_023764.3:260	Endogenous	mRNA	664.81	523.66	588.94	635.51	617.67	589.71	411.33	577.28	538.98	555.96	0.863278	Tollip		Tollip	No	0.064659	603.4	520.9	82.5	38.53	2.141	8	0.150503
Traf1		NM_009421.3	NM_009421.3:1420	Endogenous	mRNA	15.91	23.8	41.97	32.42	32.3	25.15	58.25	31.85	32.91	11.82	1.17893	Traf1		Traf1	No	0.577224	28.59	33.71	-5.116	8.805	0.581	8	0.63658
Traf2		NM_009422.2	NM_009422.2:262	Endogenous	mRNA	63.65	57.81	85.33	62.69	55.17	59.1	59.44	70.87	57.6	51.15	0.934436	Traf2		Traf2	No	0.533993	63.96	59.77	4.193	6.453	0.6499	8	0.601514
Traf3		NM_001048206.1	NM_001048206.1:6385	Endogenous	mRNA	240.46	299.23	221.03	211.84	216.65	199.92	114.13	134.57	175.54	143.61	0.613172	Traf3		Traf3	Yes	0.002627	231.5	142	89.56	20.84	4.297	8	0.038886
Traf4		NM_009423.4	NM_009423.4:2210	Endogenous	mRNA	134.38	282.23	120.31	172.93	139.95	95.56	133.15	101.12	134.4	132.98	0.795967	Traf4		Traf4	No	0.376635	157.6	125.4	32.15	34.34	0.9361	8	0.472861
Traf5		NM_011633.1	NM_011633.1:1940	Endogenous	mRNA	104.32	139.41	111.91	114.56	102.27	70.41	123.64	117.05	109.72	139.36	1.14276	Traf5		Traf5	No	0.254322	107.1	122.4	-15.3	12.46	1.228	8	0.357717
Traf6		NM_009424.2	NM_009424.2:980	Endogenous	mRNA	217.48	190.42	181.86	183.74	156.1	197.41	148.6	179.16	194.74	169.11	0.920502	Traf6		Traf6	No	0.27782	187.8	172.9	14.93	12.82	1.164	8	0.377641
Trem1		NM_021406.3	NM_021406.3:290	Endogenous	mRNA	137.91	367.24	134.3	136.18	157.44	74.19	213.99	405.29	83.66	188.24	1.32713	Trem1		Trem1	No	0.480145	167.9	222.8	-54.92	74.16	0.7405	8	0.562138
Trem2		NM_031254.2	NM_031254.2:646	Endogenous	mRNA	1075.02	1016.71	1036.59	1076.47	1007.91	899.02	1691.68	1113.15	859.89	1224.45	1.19995	Trem2		Trem2	No	0.188215	1019	1222	-203.7	141.6	1.439	8	0.287821
Trp53		NM_011640.1	NM_011640.1:1835	Endogenous	mRNA	150.29	159.82	127.3	151.31	127.84	104.36	106.99	117.05	123.43	98.97	0.815743	Trp53		Trp53	No	0.057974	136.8	111.6	25.21	11.4	2.211	8	0.14123
Tslp		NM_021367.1	NM_021367.1:638	Endogenous	mRNA	14.14	20.4	20.98	30.26	16.15	16.35	9.51	11.15	10.97	1.06	0.414567	Tslp		Tslp	No	0.011159	19.71	8.173	11.54	3.517	3.282	8	0.060827
Tyk2		NM_018793.2	NM_018793.2:3465	Endogenous	mRNA	196.26	159.82	207.04	203.19	207.23	184.83	120.07	110.68	112.46	105.35	0.580851	Tyk2		Tyk2	Yes	3.1e-05	193.1	112.1	80.92	9.663	8.374	8	0.008255
Tyrobp		NM_011662.2	NM_011662.2:130	Endogenous	mRNA	3631.72	4733.3	3484.69	3962.2	4085.48	2733.54	4217.89	2506.59	2534.43	2612.43	0.786844	Tyrobp		Tyrobp	No	0.128863	3772	2968	804	474.8	1.693	8	0.22153
Ube2l3		NM_009456.2	NM_009456.2:1817	Endogenous	mRNA	291.74	438.65	349.73	337.21	290.67	357.09	275.8	277.09	242.75	271.14	0.774867	Ube2l3		Ube2l3	No	0.0262	344.2	266.7	77.49	28.48	2.721	8	0.08906
Vcam1		NM_011693.2	NM_011693.2:1440	Endogenous	mRNA	44.2	81.61	65.75	84.3	49.79	71.67	110.56	84.4	89.14	98.97	1.4462	Vcam1		Vcam1	No	0.014792	66.22	95.77	-29.55	9.549	3.094	8	0.068864
Vtn		NM_011707.2	NM_011707.2:1385	Endogenous	mRNA	219.25	312.83	362.32	317.75	305.47	328.18	380.42	316.91	481.38	296.65	1.19896	Vtn		Vtn	No	0.172585	307.6	368.8	-61.21	40.87	1.498	8	0.275499
Xbp1		NM_013842.2	NM_013842.2:825	Endogenous	mRNA	921.19	901.09	940.07	776.01	750.89	811.01	786.99	866.32	777.61	976.82	1.00223	Xbp1		Xbp1	No	0.973423	850	851.9	-1.892	55.03	0.03437	8	0.941303
Xcl1		NM_008510.1	NM_008510.1:103	Endogenous	mRNA	53.04	68.01	51.76	51.88	39.02	33.95	34.48	23.89	28.8	8.64	0.482816	Xcl1		Xcl1	No	0.009208	49.61	23.95	25.66	7.522	3.411	8	0.055713
Xcr1		NM_011798.4	NM_011798.4:350	Endogenous	mRNA	26.52	44.2	27.98	12.97	17.49	20.12	14.27	11.94	8.23	1.06	0.356712	Xcr1		Xcr1	No	0.029627	24.88	8.875	16.01	6.058	2.642	8	0.090611
Zap70		NM_009539.2	NM_009539.2:1030	Endogenous	mRNA	51.28	95.21	54.56	64.85	51.14	47.78	30.91	24.68	41.14	21.39	0.485664	Zap70		Zap70	No	0.012374	60.8	29.53	31.27	9.734	3.213	8	0.063731
Zbtb7b		NM_009565.4	NM_009565.4:2178	Endogenous	mRNA	189.19	282.23	188.85	322.08	238.19	192.38	133.15	109.88	104.23	117.04	0.492915	Zbtb7b		Zbtb7b	Yes	0.003469	235.5	116.1	119.4	29.17	4.093	8	0.042964
Zeb1		NM_011546.2	NM_011546.2:4150	Endogenous	mRNA	429.65	404.64	535.78	421.51	444.07	557.02	394.68	496.86	751.55	453.94	1.12636	Zeb1		Zeb1	No	0.427004	465.4	524.3	-58.81	70.28	0.8368	8	0.511675
Alas1		NM_020559.2	NM_020559.2:1034	Housekeeping	mRNA	295.28	248.23	339.94	298.3	285.28	300.51	205.66	258.78	315.43	218	0.846829	Alas1
Eef1g		NM_026007.4	NM_026007.4:338	Housekeeping	mRNA	397.83	431.85	360.92	443.13	441.38	414.93	485.03	444.31	338.75	512.39	1.07256	Eef1g
G6pdx		NM_008062.2	NM_008062.2:2030	Housekeeping	mRNA	125.54	170.02	125.9	99.43	146.68	129.51	200.91	179.95	156.34	166.99	1.32519	G6pdx
Gapdh		NM_001001303.1	NM_001001303.1:890	Housekeeping	mRNA	6888.59	6902.73	7548.53	7211.07	6685.33	6886.65	6697.75	5032.29	5255.37	6775.32	0.846122	Gapdh
Gusb		NM_010368.1	NM_010368.1:1735	Housekeeping	mRNA	281.13	306.03	230.82	272.36	270.48	240.16	380.42	386.98	218.06	372.1	1.27193	Gusb
Hprt		NM_013556.2	NM_013556.2:30	Housekeeping	mRNA	231.62	200.62	200.04	155.63	216.65	228.84	130.77	148.1	190.63	119.16	0.715899	Hprt
Oaz1		NM_008753.4	NM_008753.4:809	Housekeeping	mRNA	990.15	975.9	1061.77	886.25	948.7	1150.5	1186.43	1172.08	1175.33	1137.3	1.16521	Oaz1
Polr1b		NM_009086.2	NM_009086.2:2795	Housekeeping	mRNA	111.39	125.81	95.13	140.5	107.65	100.59	61.82	94.75	89.14	44.77	0.639758	Polr1b
Polr2a		NM_009089.2	NM_009089.2:2220	Housekeeping	mRNA	643.6	428.45	728.83	536.07	487.14	734.31	670.49	997.7	994.3	746.2	1.43689	Polr2a
Ppia		NM_008907.1	NM_008907.1:390	Housekeeping	mRNA	2432.93	2387.05	2725.08	2701.99	2694.05	2609.06	2500.06	1633.9	2186.08	2072.54	0.809565	Ppia
Rpl19		NM_009078.2	NM_009078.2:92	Housekeeping	mRNA	2890.88	3033.12	3002.07	3341.82	3222.9	2866.82	4253.56	2639.56	2936.26	3360.63	1.07776	Rpl19
Sdha		NM_023281.1	NM_023281.1:250	Housekeeping	mRNA	381.91	329.83	362.32	389.09	406.39	435.05	406.57	531.89	606.18	438	1.29045	Sdha
Tbp		NM_013684.3	NM_013684.3:70	Housekeeping	mRNA	380.15	397.84	419.67	341.53	390.25	407.39	231.82	320.89	445.72	330.66	0.853137	Tbp
Tubb5		NM_011655.4	NM_011655.4:2260	Housekeeping	mRNA	169.74	210.82	165.07	252.91	164.17	118.19	247.27	167.21	123.43	222.25	1.0549	Tubb5
NEG_A		ERCC_00096.1	ERCC_00096.1:230	Negative	SYSTEM	24	19	20	17	28	12	13	20	17	3.12	0.664	NEG_A
NEG_B		ERCC_00041.1	ERCC_00041.1:440	Negative	SYSTEM	13	16	13	9	9	15	10	24	14	1	0.98	NEG_B
NEG_C		ERCC_00019.1	ERCC_00019.1:140	Negative	SYSTEM	26	27	25	14	24	17	23	23	29	6.12	0.914887	NEG_C
NEG_D		ERCC_00076.1	ERCC_00076.1:355	Negative	SYSTEM	15	11	7	7	8	13	17	10	7	1	0.860656	NEG_D
NEG_E		ERCC_00098.1	ERCC_00098.1:785	Negative	SYSTEM	13	21	15	14	19	13	15	19	21	7.12	0.980842	NEG_E
NEG_F		ERCC_00126.1	ERCC_00126.1:220	Negative	SYSTEM	21	20	30	27	17	28	26	26	21	3.12	0.798462	NEG_F
NEG_G		ERCC_00144.1	ERCC_00144.1:15	Negative	SYSTEM	13	14	8	14	7	13	9	15	17	1	0.913043	NEG_G
NEG_H		ERCC_00154.1	ERCC_00154.1:115	Negative	SYSTEM	13	13	9	15	11	9	13	11	15	1	0.857143	NEG_H
POS_A		ERCC_00117.1	ERCC_00117.1:385	Positive	SYSTEM	43648	47080	49944	43628	43223	44353	46589	47172	51061	36941.1	1.00283	POS_A
POS_B		ERCC_00112.1	ERCC_00112.1:695	Positive	SYSTEM	15946	17330	18026	16162	15804	16213	16570	17099	19514	14037.1	1.01356	POS_B
POS_C		ERCC_00002.1	ERCC_00002.1:850	Positive	SYSTEM	4785	5214	5300	4838	4713	4831	4901	5059	5410	4130.12	0.985485	POS_C
POS_D		ERCC_00092.1	ERCC_00092.1:540	Positive	SYSTEM	964	993	1167	945	964	921	1003	988	999	804.12	0.955858	POS_D
POS_E		ERCC_00035.1	ERCC_00035.1:485	Positive	SYSTEM	169	182	187	159	177	169	178	192	192	136.12	1.00401	POS_E
POS_F		ERCC_00034.1	ERCC_00034.1:195	Positive	SYSTEM	94	101	100	89	68	86	82	81	84	60.12	0.856283	POS_F
